# Supplementary material for: Specific Neuroligin3–αNeurexin1 signaling regulates GABAergic synaptic function in mouse hippocampus
Source: eLife. 2020 Dec 23;9:e59545. doi: 10.7554/eLife.59545 (PMC7758064; doi:10.7554/eLife.59545)
Supplement: Figure 7—source data 1. [file elife-59545-fig7-data1.zip › metadata_HIP_sorted.csv]

sample_name	cluster_label	subclass_label	batch
F2S4_171129_010_D01	125_DG	DG	2
F2S4_171129_010_E01	125_DG	DG	2
F2S4_171129_010_F01	125_DG	DG	2
F2S4_171129_010_G01	125_DG	DG	2
F2S4_171129_010_H01	125_DG	DG	2
F2S4_171129_011_A01	125_DG	DG	2
F2S4_171129_011_B01	125_DG	DG	2
F2S4_171129_011_C01	125_DG	DG	2
F2S4_171129_011_D01	125_DG	DG	2
F2S4_171129_011_E01	125_DG	DG	2
F2S4_171129_011_F01	125_DG	DG	2
F2S4_171129_011_G01	125_DG	DG	2
F2S4_171129_011_H01	125_DG	DG	2
F2S4_171129_012_A01	125_DG	DG	2
F2S4_171129_012_B01	125_DG	DG	2
F2S4_171129_012_C01	125_DG	DG	2
F2S4_171129_012_D01	125_DG	DG	2
F2S4_171129_012_E01	125_DG	DG	2
F2S4_171129_012_F01	125_DG	DG	2
F2S4_171129_012_G01	125_DG	DG	2
F2S4_171129_012_H01	125_DG	DG	2
F2S4_171129_013_B01	290_CA1	CA1-ProS	2
F2S4_171129_013_C01	125_DG	DG	2
F2S4_171129_013_D01	125_DG	DG	2
F2S4_171129_013_E01	125_DG	DG	2
F2S4_171129_013_F01	125_DG	DG	2
F2S4_171129_013_G01	125_DG	DG	2
F2S4_171129_013_H01	125_DG	DG	2
F2S4_171129_014_A01	125_DG	DG	2
F2S4_171129_014_B01	125_DG	DG	2
F2S4_171129_014_C01	125_DG	DG	2
F2S4_171129_014_D01	125_DG	DG	2
F2S4_171129_014_E01	125_DG	DG	2
F2S4_171129_014_F01	125_DG	DG	2
F2S4_171129_014_G01	125_DG	DG	2
F2S4_171129_014_H01	125_DG	DG	2
F2S4_171129_015_A01	125_DG	DG	2
F2S4_171129_015_B01	125_DG	DG	2
F2S4_171129_015_C01	125_DG	DG	2
F2S4_171129_015_D01	125_DG	DG	2
F2S4_171129_015_E01	125_DG	DG	2
F2S4_171129_015_F01	125_DG	DG	2
F2S4_171129_015_G01	125_DG	DG	2
F2S4_171129_015_H01	125_DG	DG	2
F2S4_171129_016_A01	300_CA3	CA3	2
F2S4_171129_016_B01	125_DG	DG	2
F2S4_171129_016_C01	125_DG	DG	2
F2S4_171129_016_D01	125_DG	DG	2
F2S4_171129_016_E01	125_DG	DG	2
F2S4_171129_016_F01	125_DG	DG	2
F2S4_171129_016_G01	125_DG	DG	2
F2S4_171129_016_H01	124_DG	DG	2
F2S4_171129_017_B01	125_DG	DG	2
F2S4_171129_017_C01	125_DG	DG	2
F2S4_171129_017_D01	125_DG	DG	2
F2S4_171129_017_E01	125_DG	DG	2
F2S4_171129_017_F01	125_DG	DG	2
F2S4_171129_017_G01	157_L2 IT HATA	L2 IT RHP	2
F2S4_171129_017_H01	125_DG	DG	2
F2S4_171129_018_A01	125_DG	DG	2
F2S4_171129_018_B01	125_DG	DG	2
F2S4_171129_018_C01	125_DG	DG	2
F2S4_171129_018_D01	125_DG	DG	2
F2S4_171129_018_E01	125_DG	DG	2
F2S4_171129_018_F01	157_L2 IT HATA	L2 IT RHP	2
F2S4_171129_018_G01	125_DG	DG	2
F2S4_171129_018_H01	125_DG	DG	2
F2S4_171129_019_B01	125_DG	DG	2
F2S4_171129_019_C01	125_DG	DG	2
F2S4_171129_019_D01	2_Meis2	Meis2	2
F2S4_171129_019_E01	125_DG	DG	2
F2S4_171129_019_F01	301_CA2-IG-FC	CA2	2
F2S4_171129_019_G01	125_DG	DG	2
F2S4_171129_019_H01	125_DG	DG	2
F2S4_171129_020_B01	157_L2 IT HATA	L2 IT RHP	2
F2S4_171129_020_G01	125_DG	DG	2
F2S4_171129_021_A01	125_DG	DG	2
F2S4_171129_021_B01	125_DG	DG	2
F2S4_171129_021_C01	125_DG	DG	2
F2S4_171129_021_D01	125_DG	DG	2
F2S4_171129_021_E01	125_DG	DG	2
F2S4_171129_021_G01	125_DG	DG	2
F2S4_171129_021_H01	125_DG	DG	2
F2S4_171129_022_A01	125_DG	DG	2
F2S4_171129_022_B01	125_DG	DG	2
F2S4_171129_022_C01	125_DG	DG	2
F2S4_171129_022_D01	125_DG	DG	2
F2S4_171129_022_E01	125_DG	DG	2
F2S4_171129_022_F01	125_DG	DG	2
F2S4_171129_022_G01	125_DG	DG	2
F2S4_171129_022_H01	125_DG	DG	2
F2S4_171129_023_A01	290_CA1	CA1-ProS	2
F2S4_171129_023_B01	125_DG	DG	2
F2S4_171129_023_C01	125_DG	DG	2
F2S4_171129_023_D01	125_DG	DG	2
F2S4_171129_023_E01	125_DG	DG	2
F2S4_171129_023_F01	125_DG	DG	2
F2S4_171129_023_G01	125_DG	DG	2
F2S4_171129_023_H01	125_DG	DG	2
F2S4_171129_024_A01	125_DG	DG	2
F2S4_171129_024_B01	125_DG	DG	2
F2S4_171129_024_C01	125_DG	DG	2
F2S4_171129_024_D01	125_DG	DG	2
F2S4_171129_024_E01	125_DG	DG	2
F2S4_171129_024_F01	125_DG	DG	2
F2S4_171129_024_G01	125_DG	DG	2
F2S4_171129_024_H01	125_DG	DG	2
F2S4_171129_025_A01	125_DG	DG	2
F2S4_171129_025_B01	125_DG	DG	2
F2S4_171129_025_C01	125_DG	DG	2
F2S4_171129_025_D01	122_DG	DG	2
F2S4_171129_025_E01	125_DG	DG	2
F2S4_171129_025_F01	125_DG	DG	2
F2S4_171129_025_G01	125_DG	DG	2
F2S4_171129_025_H01	125_DG	DG	2
F2S4_171129_026_A01	125_DG	DG	2
F2S4_171129_026_B01	125_DG	DG	2
F2S4_171129_026_C01	125_DG	DG	2
F2S4_171129_026_D01	125_DG	DG	2
F2S4_171129_026_E01	157_L2 IT HATA	L2 IT RHP	2
F2S4_171129_026_F01	125_DG	DG	2
F2S4_171129_026_G01	125_DG	DG	2
F2S4_171129_026_H01	125_DG	DG	2
F2S4_171129_027_A01	125_DG	DG	2
F2S4_171129_027_B01	125_DG	DG	2
F2S4_171129_027_C01	125_DG	DG	2
F2S4_171129_027_D01	125_DG	DG	2
F2S4_171129_027_E01	125_DG	DG	2
F2S4_171129_027_F01	125_DG	DG	2
F2S4_171129_027_G01	125_DG	DG	2
F2S4_171129_027_H01	125_DG	DG	2
F2S4_171129_028_A01	125_DG	DG	2
F2S4_171129_028_B01	125_DG	DG	2
F2S4_171129_028_C01	125_DG	DG	2
F2S4_171129_028_D01	125_DG	DG	2
F2S4_171129_028_E01	125_DG	DG	2
F2S4_171129_028_F01	125_DG	DG	2
F2S4_171129_028_G01	125_DG	DG	2
F2S4_171129_028_H01	125_DG	DG	2
F2S4_171129_029_A01	125_DG	DG	2
F2S4_171129_029_B01	125_DG	DG	2
F2S4_171129_029_C01	289_CA1	CA1-ProS	2
F2S4_171129_029_D01	125_DG	DG	2
F2S4_171129_029_E01	125_DG	DG	2
F2S4_171129_029_F01	125_DG	DG	2
F2S4_171129_029_G01	125_DG	DG	2
F2S4_171129_029_H01	125_DG	DG	2
F2S4_171129_030_A01	125_DG	DG	2
F2S4_171129_030_B01	125_DG	DG	2
F2S4_171129_030_C01	125_DG	DG	2
F2S4_171129_030_D01	125_DG	DG	2
F2S4_171129_030_E01	290_CA1	CA1-ProS	2
F2S4_171129_030_F01	125_DG	DG	2
F2S4_171129_030_G01	125_DG	DG	2
F2S4_171129_030_H01	125_DG	DG	2
F2S4_171129_031_A01	125_DG	DG	2
F2S4_171129_031_B01	125_DG	DG	2
F2S4_171129_031_C01	125_DG	DG	2
F2S4_171129_031_D01	125_DG	DG	2
F2S4_171129_031_E01	125_DG	DG	2
F2S4_171129_031_F01	125_DG	DG	2
F2S4_171129_031_G01	125_DG	DG	2
F2S4_171129_031_H01	290_CA1	CA1-ProS	2
F2S4_171129_032_A01	125_DG	DG	2
F2S4_171129_032_B01	125_DG	DG	2
F2S4_171129_032_C01	125_DG	DG	2
F2S4_171129_032_D01	125_DG	DG	2
F2S4_171129_032_E01	125_DG	DG	2
F2S4_171129_032_F01	125_DG	DG	2
F2S4_171129_032_G01	125_DG	DG	2
F2S4_171129_032_H01	125_DG	DG	2
F2S4_171129_033_A01	125_DG	DG	2
F2S4_171129_033_B01	125_DG	DG	2
F2S4_171129_033_C01	125_DG	DG	2
F2S4_171129_033_D01	125_DG	DG	2
F2S4_171129_033_E01	125_DG	DG	2
F2S4_171129_033_F01	125_DG	DG	2
F2S4_171129_033_G01	125_DG	DG	2
F2S4_171129_033_H01	125_DG	DG	2
F2S4_171129_034_A01	289_CA1	CA1-ProS	2
F2S4_171129_034_B01	125_DG	DG	2
F2S4_171129_034_C01	125_DG	DG	2
F2S4_171129_034_D01	125_DG	DG	2
F2S4_171129_034_E01	125_DG	DG	2
F2S4_171129_034_F01	125_DG	DG	2
F2S4_171129_034_G01	125_DG	DG	2
F2S4_171129_034_H01	125_DG	DG	2
F2S4_171129_035_A01	125_DG	DG	2
F2S4_171129_035_B01	125_DG	DG	2
F2S4_171129_035_C01	125_DG	DG	2
F2S4_171129_035_D01	125_DG	DG	2
F2S4_171129_035_E01	125_DG	DG	2
F2S4_171129_035_F01	125_DG	DG	2
F2S4_171129_035_G01	125_DG	DG	2
F2S4_171129_035_H01	125_DG	DG	2
F2S4_171129_036_A01	125_DG	DG	2
F2S4_171129_036_B01	125_DG	DG	2
F2S4_171129_036_C01	300_CA3	CA3	2
F2S4_171129_036_D01	125_DG	DG	2
F2S4_171129_036_E01	125_DG	DG	2
F2S4_171129_036_F01	125_DG	DG	2
F2S4_171129_036_G01	125_DG	DG	2
F2S4_171129_036_H01	125_DG	DG	2
F2S4_171129_037_A01	125_DG	DG	2
F2S4_171129_037_B01	125_DG	DG	2
F2S4_171129_037_C01	125_DG	DG	2
F2S4_171129_037_D01	125_DG	DG	2
F2S4_171129_037_E01	125_DG	DG	2
F2S4_171129_037_F01	125_DG	DG	2
F2S4_171129_037_G01	125_DG	DG	2
F2S4_171129_037_H01	125_DG	DG	2
F2S4_171129_038_A01	125_DG	DG	2
F2S4_171129_038_B01	125_DG	DG	2
F2S4_171129_038_C01	125_DG	DG	2
F2S4_171129_038_D01	125_DG	DG	2
F2S4_171129_038_E01	125_DG	DG	2
F2S4_171129_038_F01	125_DG	DG	2
F2S4_171129_038_G01	125_DG	DG	2
F2S4_171129_038_H01	125_DG	DG	2
F2S4_171129_048_A01	125_DG	DG	2
F2S4_171129_048_B01	125_DG	DG	2
F2S4_171129_048_C01	125_DG	DG	2
F2S4_171129_048_D01	125_DG	DG	2
F2S4_171129_048_E01	125_DG	DG	2
F2S4_171129_048_F01	125_DG	DG	2
F2S4_171129_048_G01	125_DG	DG	2
F2S4_171129_048_H01	125_DG	DG	2
F2S4_171129_049_A01	125_DG	DG	2
F2S4_171129_049_B01	125_DG	DG	2
F2S4_171129_049_C01	125_DG	DG	2
F2S4_171129_049_D01	125_DG	DG	2
F2S4_171129_049_E01	125_DG	DG	2
F2S4_171129_049_F01	125_DG	DG	2
F2S4_171129_049_G01	125_DG	DG	2
F2S4_171129_049_H01	125_DG	DG	2
F2S4_171129_050_A01	125_DG	DG	2
F2S4_171129_050_B01	125_DG	DG	2
F2S4_171129_050_C01	125_DG	DG	2
F2S4_171129_050_D01	125_DG	DG	2
F2S4_171129_050_E01	125_DG	DG	2
F2S4_171129_050_F01	125_DG	DG	2
F2S4_171129_050_G01	125_DG	DG	2
F2S4_171129_050_H01	125_DG	DG	2
F2S4_171129_051_A01	125_DG	DG	2
F2S4_171129_051_B01	125_DG	DG	2
F2S4_171129_051_C01	125_DG	DG	2
F2S4_171129_051_D01	125_DG	DG	2
F2S4_171129_051_E01	125_DG	DG	2
F2S4_171129_051_F01	125_DG	DG	2
F2S4_171129_051_G01	125_DG	DG	2
F2S4_171129_051_H01	125_DG	DG	2
F2S4_171129_052_A01	125_DG	DG	2
F2S4_171129_052_B01	125_DG	DG	2
F2S4_171129_052_C01	125_DG	DG	2
F2S4_171129_052_D01	125_DG	DG	2
F2S4_171129_052_E01	125_DG	DG	2
F2S4_171129_052_F01	125_DG	DG	2
F2S4_171129_052_G01	125_DG	DG	2
F2S4_171129_052_H01	125_DG	DG	2
F2S4_171129_053_A01	125_DG	DG	2
F2S4_171129_053_B01	290_CA1	CA1-ProS	2
F2S4_171129_053_C01	125_DG	DG	2
F2S4_171129_053_D01	125_DG	DG	2
F2S4_171129_053_E01	125_DG	DG	2
F2S4_171129_053_F01	125_DG	DG	2
F2S4_171129_053_G01	125_DG	DG	2
F2S4_171129_053_H01	125_DG	DG	2
F2S4_171129_054_A01	125_DG	DG	2
F2S4_171129_054_B01	125_DG	DG	2
F2S4_171129_054_C01	125_DG	DG	2
F2S4_171129_054_D01	157_L2 IT HATA	L2 IT RHP	2
F2S4_171129_054_E01	125_DG	DG	2
F2S4_171129_054_F01	125_DG	DG	2
F2S4_171129_054_G01	125_DG	DG	2
F2S4_171129_054_H01	125_DG	DG	2
F2S4_171129_055_A01	125_DG	DG	2
F2S4_171129_055_B01	125_DG	DG	2
F2S4_171129_055_C01	125_DG	DG	2
F2S4_171129_055_D01	125_DG	DG	2
F2S4_171129_055_E01	125_DG	DG	2
F2S4_171129_055_F01	125_DG	DG	2
F2S4_171129_055_G01	125_DG	DG	2
F2S4_171129_055_H01	125_DG	DG	2
F2S4_171129_056_A01	125_DG	DG	2
F2S4_171129_056_B01	125_DG	DG	2
F2S4_171129_056_C01	125_DG	DG	2
F2S4_171129_056_D01	125_DG	DG	2
F2S4_171129_056_E01	125_DG	DG	2
F2S4_171129_056_F01	125_DG	DG	2
F2S4_171129_056_G01	125_DG	DG	2
F2S4_171129_056_H01	125_DG	DG	2
F2S4_171129_057_A01	125_DG	DG	2
F2S4_171129_057_B01	125_DG	DG	2
F2S4_171129_057_C01	125_DG	DG	2
F2S4_171129_057_D01	290_CA1	CA1-ProS	2
F2S4_171129_057_E01	125_DG	DG	2
F2S4_171129_057_F01	125_DG	DG	2
F2S4_171129_057_G01	125_DG	DG	2
F2S4_171129_057_H01	125_DG	DG	2
F2S4_171129_058_A01	125_DG	DG	2
F2S4_171129_058_B01	290_CA1	CA1-ProS	2
F2S4_171129_058_C01	125_DG	DG	2
F2S4_171129_058_D01	281_CA1	CA1-ProS	2
F2S4_171129_058_E01	124_DG	DG	2
F2S4_171129_058_F01	125_DG	DG	2
F2S4_171129_058_G01	125_DG	DG	2
F2S4_171129_058_H01	125_DG	DG	2
F2S4_171129_059_A01	278_CA1-ProS	CA1-ProS	2
F2S4_171129_059_B01	125_DG	DG	2
F2S4_171129_059_C01	125_DG	DG	2
F2S4_171129_059_D01	125_DG	DG	2
F2S4_171129_059_E01	299_CA3	CA3	2
F2S4_171129_059_F01	211_L5 IT TPE-ENT	L5 IT TPE-ENT	2
F2S4_171129_059_G01	125_DG	DG	2
F2S4_171129_059_H01	125_DG	DG	2
F2S4_171129_060_A01	125_DG	DG	2
F2S4_171129_060_B01	279_CA1	CA1-ProS	2
F2S4_171129_060_C01	125_DG	DG	2
F2S4_171129_060_D01	125_DG	DG	2
F2S4_171129_060_E01	125_DG	DG	2
F2S4_171129_060_F01	125_DG	DG	2
F2S4_171129_060_G01	125_DG	DG	2
F2S4_171129_060_H01	278_CA1-ProS	CA1-ProS	2
F2S4_171129_061_A01	125_DG	DG	2
F2S4_171129_061_B01	125_DG	DG	2
F2S4_171129_061_C01	125_DG	DG	2
F2S4_171129_061_D01	125_DG	DG	2
F2S4_171129_061_E01	125_DG	DG	2
F2S4_171129_061_F01	125_DG	DG	2
F2S4_171129_061_G01	125_DG	DG	2
F2S4_171129_061_H01	125_DG	DG	2
F2S4_171129_062_A01	125_DG	DG	2
F2S4_171129_062_B01	281_CA1	CA1-ProS	2
F2S4_171129_062_C01	125_DG	DG	2
F2S4_171129_062_D01	125_DG	DG	2
F2S4_171129_062_E01	125_DG	DG	2
F2S4_171129_062_F01	125_DG	DG	2
F2S4_171129_062_G01	125_DG	DG	2
F2S4_171129_062_H01	125_DG	DG	2
F2S4_171129_063_A01	292_CA3	CA3	2
F2S4_171129_063_B01	125_DG	DG	2
F2S4_171129_063_C01	125_DG	DG	2
F2S4_171129_063_D01	288_CA1	CA1-ProS	2
F2S4_171129_063_E01	125_DG	DG	2
F2S4_171129_063_F01	125_DG	DG	2
F2S4_171129_063_G01	125_DG	DG	2
F2S4_171129_063_H01	289_CA1	CA1-ProS	2
F2S4_171129_064_A01	125_DG	DG	2
F2S4_171129_064_B01	124_DG	DG	2
F2S4_171129_064_C01	125_DG	DG	2
F2S4_171129_064_D01	125_DG	DG	2
F2S4_171129_064_E01	279_CA1	CA1-ProS	2
F2S4_171129_064_F01	279_CA1	CA1-ProS	2
F2S4_171129_064_G01	291_CA3	CA3	2
F2S4_171129_064_H01	125_DG	DG	2
F2S4_171129_065_A01	120_DG	DG	2
F2S4_171129_065_B01	124_DG	DG	2
F2S4_171129_065_C01	125_DG	DG	2
F2S4_171129_065_D01	125_DG	DG	2
F2S4_171129_065_E01	299_CA3	CA3	2
F2S4_171129_065_F01	125_DG	DG	2
F2S4_171129_065_G01	125_DG	DG	2
F2S4_171129_065_H01	125_DG	DG	2
F2S4_171129_066_A01	125_DG	DG	2
F2S4_171129_066_B01	125_DG	DG	2
F2S4_171129_066_C01	289_CA1	CA1-ProS	2
F2S4_171129_066_D01	288_CA1	CA1-ProS	2
F2S4_171129_066_E01	287_CA1	CA1-ProS	2
F2S4_171129_066_F01	125_DG	DG	2
F2S4_171129_066_G01	125_DG	DG	2
F2S4_171129_066_H01	279_CA1	CA1-ProS	2
F2S4_171129_067_A01	125_DG	DG	2
F2S4_171129_067_B01	125_DG	DG	2
F2S4_171129_067_C01	125_DG	DG	2
F2S4_171129_067_D01	125_DG	DG	2
F2S4_171129_067_E01	125_DG	DG	2
F2S4_171129_067_F01	125_DG	DG	2
F2S4_171129_067_G01	280_CA1	CA1-ProS	2
F2S4_171129_067_H01	125_DG	DG	2
F2S4_171129_068_A01	283_CA1	CA1-ProS	2
F2S4_171129_068_B01	125_DG	DG	2
F2S4_171129_068_C01	289_CA1	CA1-ProS	2
F2S4_171129_068_D01	279_CA1	CA1-ProS	2
F2S4_171129_068_E01	125_DG	DG	2
F2S4_171129_068_F01	125_DG	DG	2
F2S4_171129_068_G01	125_DG	DG	2
F2S4_171129_068_H01	125_DG	DG	2
F2S4_171129_069_A01	125_DG	DG	2
F2S4_171129_069_B01	277_CA1-ProS	CA1-ProS	2
F2S4_171129_069_C01	125_DG	DG	2
F2S4_171129_069_D01	125_DG	DG	2
F2S4_171129_069_E01	292_CA3	CA3	2
F2S4_171129_069_F01	125_DG	DG	2
F2S4_171129_069_G01	125_DG	DG	2
F2S4_171129_069_H01	125_DG	DG	2
F2S4_171129_070_A01	125_DG	DG	2
F2S4_171129_070_B01	125_DG	DG	2
F2S4_171129_070_C01	274_CA1-ProS	CA1-ProS	2
F2S4_171129_070_D01	125_DG	DG	2
F2S4_171129_070_E01	125_DG	DG	2
F2S4_171129_070_F01	125_DG	DG	2
F2S4_171129_070_G01	125_DG	DG	2
F2S4_171129_070_H01	125_DG	DG	2
F2S4_171129_071_A01	125_DG	DG	2
F2S4_171129_071_B01	125_DG	DG	2
F2S4_171129_071_C01	125_DG	DG	2
F2S4_171129_071_D01	125_DG	DG	2
F2S4_171129_071_E01	124_DG	DG	2
F2S4_171129_071_F01	125_DG	DG	2
F2S4_171129_071_G01	124_DG	DG	2
F2S4_171129_071_H01	125_DG	DG	2
F2S4_171129_078_A01	281_CA1	CA1-ProS	2
F2S4_171129_078_B01	125_DG	DG	2
F2S4_171129_078_C01	125_DG	DG	2
F2S4_171129_078_D01	124_DG	DG	2
F2S4_171129_078_E01	299_CA3	CA3	2
F2S4_171129_078_F01	125_DG	DG	2
F2S4_171129_078_G01	289_CA1	CA1-ProS	2
F2S4_171129_078_H01	125_DG	DG	2
F2S4_171129_079_A01	287_CA1	CA1-ProS	2
F2S4_171129_079_B01	125_DG	DG	2
F2S4_171129_079_C01	125_DG	DG	2
F2S4_171129_079_D01	277_CA1-ProS	CA1-ProS	2
F2S4_171129_079_E01	125_DG	DG	2
F2S4_171129_079_F01	279_CA1	CA1-ProS	2
F2S4_171129_079_G01	125_DG	DG	2
F2S4_171129_079_H01	125_DG	DG	2
F2S4_171129_080_A01	125_DG	DG	2
F2S4_171129_080_B01	125_DG	DG	2
F2S4_171129_080_C01	125_DG	DG	2
F2S4_171129_080_D01	125_DG	DG	2
F2S4_171129_080_E01	281_CA1	CA1-ProS	2
F2S4_171129_080_F01	125_DG	DG	2
F2S4_171129_080_G01	289_CA1	CA1-ProS	2
F2S4_171129_080_H01	125_DG	DG	2
F2S4_171129_081_A01	125_DG	DG	2
F2S4_171129_081_B01	125_DG	DG	2
F2S4_171129_081_C01	125_DG	DG	2
F2S4_171129_081_D01	125_DG	DG	2
F2S4_171129_081_E01	281_CA1	CA1-ProS	2
F2S4_171129_081_F01	125_DG	DG	2
F2S4_171129_081_G01	125_DG	DG	2
F2S4_171129_081_H01	124_DG	DG	2
F2S4_171129_082_A01	125_DG	DG	2
F2S4_171129_082_B01	125_DG	DG	2
F2S4_171129_082_C01	125_DG	DG	2
F2S4_171129_082_D01	125_DG	DG	2
F2S4_171129_082_E01	125_DG	DG	2
F2S4_171129_082_F01	125_DG	DG	2
F2S4_171129_082_G01	125_DG	DG	2
F2S4_171129_082_H01	125_DG	DG	2
F2S4_171129_083_A01	125_DG	DG	2
F2S4_171129_083_B01	283_CA1	CA1-ProS	2
F2S4_171129_083_C01	125_DG	DG	2
F2S4_171129_083_D01	125_DG	DG	2
F2S4_171129_083_E01	124_DG	DG	2
F2S4_171129_083_F01	124_DG	DG	2
F2S4_171129_083_G01	125_DG	DG	2
F2S4_171129_083_H01	125_DG	DG	2
F2S4_171129_084_A01	125_DG	DG	2
F2S4_171129_084_B01	277_CA1-ProS	CA1-ProS	2
F2S4_171129_084_C01	125_DG	DG	2
F2S4_171129_084_D01	124_DG	DG	2
F2S4_171129_084_E01	125_DG	DG	2
F2S4_171129_084_F01	125_DG	DG	2
F2S4_171129_084_G01	125_DG	DG	2
F2S4_171129_084_H01	125_DG	DG	2
F2S4_171129_085_A01	125_DG	DG	2
F2S4_171129_085_B01	125_DG	DG	2
F2S4_171129_085_C01	125_DG	DG	2
F2S4_171129_085_D01	125_DG	DG	2
F2S4_171129_085_E01	125_DG	DG	2
F2S4_171129_085_F01	125_DG	DG	2
F2S4_171129_085_G01	125_DG	DG	2
F2S4_171129_085_H01	125_DG	DG	2
F2S4_171129_086_A01	125_DG	DG	2
F2S4_171129_086_B01	211_L5 IT TPE-ENT	L5 IT TPE-ENT	2
F2S4_171129_086_C01	125_DG	DG	2
F2S4_171129_086_D01	125_DG	DG	2
F2S4_171129_086_E01	125_DG	DG	2
F2S4_171129_086_G01	125_DG	DG	2
F2S4_171129_086_H01	125_DG	DG	2
F2S4_171129_087_A01	125_DG	DG	2
F2S4_171129_087_B01	124_DG	DG	2
F2S4_171129_087_C01	124_DG	DG	2
F2S4_171129_087_D01	125_DG	DG	2
F2S4_171129_087_E01	124_DG	DG	2
F2S4_171129_087_F01	125_DG	DG	2
F2S4_171129_087_G01	125_DG	DG	2
F2S4_171129_087_H01	125_DG	DG	2
F2S4_171129_102_A01	125_DG	DG	2
F2S4_171129_102_B01	125_DG	DG	2
F2S4_171129_102_C01	125_DG	DG	2
F2S4_171129_102_D01	125_DG	DG	2
F2S4_171129_102_E01	125_DG	DG	2
F2S4_171129_102_F01	125_DG	DG	2
F2S4_171129_102_G01	125_DG	DG	2
F2S4_171129_102_H01	125_DG	DG	2
F2S4_171129_103_A01	124_DG	DG	2
F2S4_171129_103_B01	125_DG	DG	2
F2S4_171129_103_C01	125_DG	DG	2
F2S4_171129_103_D01	125_DG	DG	2
F2S4_171129_103_E01	125_DG	DG	2
F2S4_171129_103_G01	125_DG	DG	2
F2S4_171129_103_H01	124_DG	DG	2
F2S4_171129_104_A01	278_CA1-ProS	CA1-ProS	2
F2S4_171129_104_B01	125_DG	DG	2
F2S4_171129_104_C01	125_DG	DG	2
F2S4_171129_104_D01	125_DG	DG	2
F2S4_171129_104_E01	125_DG	DG	2
F2S4_171129_104_F01	125_DG	DG	2
F2S4_171129_104_G01	125_DG	DG	2
F2S4_171129_104_H01	125_DG	DG	2
F2S4_171129_105_A01	125_DG	DG	2
F2S4_171129_105_B01	125_DG	DG	2
F2S4_171129_105_C01	278_CA1-ProS	CA1-ProS	2
F2S4_171129_105_D01	125_DG	DG	2
F2S4_171129_105_E01	125_DG	DG	2
F2S4_171129_105_F01	157_L2 IT HATA	L2 IT RHP	2
F2S4_171129_105_G01	124_DG	DG	2
F2S4_171129_105_H01	121_DG	DG	2
F2S4_171130_001_C01	292_CA3	CA3	2
F2S4_171130_001_E01	280_CA1	CA1-ProS	2
F2S4_171130_001_F01	279_CA1	CA1-ProS	2
F2S4_171130_001_G01	125_DG	DG	2
F2S4_171130_001_H01	157_L2 IT HATA	L2 IT RHP	2
F2S4_171130_002_A01	124_DG	DG	2
F2S4_171130_002_B01	125_DG	DG	2
F2S4_171130_002_C01	125_DG	DG	2
F2S4_171130_002_D01	125_DG	DG	2
F2S4_171130_002_E01	211_L5 IT TPE-ENT	L5 IT TPE-ENT	2
F2S4_171130_002_F01	125_DG	DG	2
F2S4_171130_002_G01	281_CA1	CA1-ProS	2
F2S4_171130_002_H01	125_DG	DG	2
F2S4_171130_003_A01	125_DG	DG	2
F2S4_171130_003_C01	125_DG	DG	2
F2S4_171130_003_D01	125_DG	DG	2
F2S4_171130_003_E01	280_CA1	CA1-ProS	2
F2S4_171130_003_F01	125_DG	DG	2
F2S4_171130_003_H01	289_CA1	CA1-ProS	2
F2S4_171130_004_A01	125_DG	DG	2
F2S4_171130_004_B01	125_DG	DG	2
F2S4_171130_004_C01	125_DG	DG	2
F2S4_171130_004_D01	125_DG	DG	2
F2S4_171130_004_E01	123_DG	DG	2
F2S4_171130_004_F01	124_DG	DG	2
F2S4_171130_004_G01	125_DG	DG	2
F2S4_171130_004_H01	125_DG	DG	2
F2S4_171130_005_A01	281_CA1	CA1-ProS	2
F2S4_171130_005_B01	125_DG	DG	2
F2S4_171130_005_C01	125_DG	DG	2
F2S4_171130_005_D01	125_DG	DG	2
F2S4_171130_005_E01	125_DG	DG	2
F2S4_171130_005_F01	125_DG	DG	2
F2S4_171130_005_G01	125_DG	DG	2
F2S4_171130_005_H01	125_DG	DG	2
F2S4_171130_006_A01	125_DG	DG	2
F2S4_171130_006_B01	125_DG	DG	2
F2S4_171130_006_C01	164_L2/3 IT ENTl	L2/3 IT ENTl	2
F2S4_171130_006_D01	290_CA1	CA1-ProS	2
F2S4_171130_006_E01	124_DG	DG	2
F2S4_171130_006_F01	125_DG	DG	2
F2S4_171130_006_G01	125_DG	DG	2
F2S4_171130_006_H01	125_DG	DG	2
F2S4_171130_007_A01	125_DG	DG	2
F2S4_171130_007_B01	124_DG	DG	2
F2S4_171130_007_C01	125_DG	DG	2
F2S4_171130_007_D01	125_DG	DG	2
F2S4_171130_007_E01	125_DG	DG	2
F2S4_171130_007_F01	125_DG	DG	2
F2S4_171130_007_G01	125_DG	DG	2
F2S4_171130_007_H01	125_DG	DG	2
F2S4_171130_008_A01	125_DG	DG	2
F2S4_171130_008_B01	125_DG	DG	2
F2S4_171130_008_C01	124_DG	DG	2
F2S4_171130_008_D01	125_DG	DG	2
F2S4_171130_008_E01	279_CA1	CA1-ProS	2
F2S4_171130_008_F01	125_DG	DG	2
F2S4_171130_008_G01	125_DG	DG	2
F2S4_171130_008_H01	125_DG	DG	2
F2S4_171130_009_A01	125_DG	DG	2
F2S4_171130_009_B01	125_DG	DG	2
F2S4_171130_009_C01	280_CA1	CA1-ProS	2
F2S4_171130_009_D01	125_DG	DG	2
F2S4_171130_009_E01	125_DG	DG	2
F2S4_171130_009_F01	125_DG	DG	2
F2S4_171130_009_G01	125_DG	DG	2
F2S4_171130_009_H01	125_DG	DG	2
F2S4_171130_010_A01	289_CA1	CA1-ProS	2
F2S4_171130_010_B01	125_DG	DG	2
F2S4_171130_010_C01	125_DG	DG	2
F2S4_171130_010_D01	125_DG	DG	2
F2S4_171130_010_E01	125_DG	DG	2
F2S4_171130_010_F01	125_DG	DG	2
F2S4_171130_010_G01	289_CA1	CA1-ProS	2
F2S4_171130_010_H01	125_DG	DG	2
F2S4_171130_011_A01	279_CA1	CA1-ProS	2
F2S4_171130_011_B01	125_DG	DG	2
F2S4_171130_011_C01	125_DG	DG	2
F2S4_171130_011_D01	125_DG	DG	2
F2S4_171130_011_E01	125_DG	DG	2
F2S4_171130_011_F01	125_DG	DG	2
F2S4_171130_011_H01	289_CA1	CA1-ProS	2
F2S4_171130_012_A01	125_DG	DG	2
F2S4_171130_012_B01	289_CA1	CA1-ProS	2
F2S4_171130_012_C01	125_DG	DG	2
F2S4_171130_012_D01	125_DG	DG	2
F2S4_171130_012_E01	125_DG	DG	2
F2S4_171130_012_F01	290_CA1	CA1-ProS	2
F2S4_171130_012_G01	125_DG	DG	2
F2S4_171130_012_H01	125_DG	DG	2
F2S4_171130_013_A01	125_DG	DG	2
F2S4_171130_013_B01	124_DG	DG	2
F2S4_171130_013_C01	289_CA1	CA1-ProS	2
F2S4_171130_013_D01	279_CA1	CA1-ProS	2
F2S4_171130_013_E01	125_DG	DG	2
F2S4_171130_013_F01	125_DG	DG	2
F2S4_171130_013_G01	125_DG	DG	2
F2S4_171130_013_H01	125_DG	DG	2
F2S4_171130_014_A01	125_DG	DG	2
F2S4_171130_014_B01	125_DG	DG	2
F2S4_171130_014_C01	280_CA1	CA1-ProS	2
F2S4_171130_014_D01	290_CA1	CA1-ProS	2
F2S4_171130_014_E01	125_DG	DG	2
F2S4_171130_014_F01	125_DG	DG	2
F2S4_171130_014_G01	125_DG	DG	2
F2S4_171130_014_H01	125_DG	DG	2
F2S4_171130_015_A01	125_DG	DG	2
F2S4_171130_015_B01	125_DG	DG	2
F2S4_171130_015_C01	289_CA1	CA1-ProS	2
F2S4_171130_015_D01	125_DG	DG	2
F2S4_171130_015_E01	125_DG	DG	2
F2S4_171130_015_F01	125_DG	DG	2
F2S4_171130_015_G01	288_CA1	CA1-ProS	2
F2S4_171130_015_H01	125_DG	DG	2
F2S4_171130_016_A01	125_DG	DG	2
F2S4_171130_016_B01	125_DG	DG	2
F2S4_171130_016_C01	124_DG	DG	2
F2S4_171130_016_D01	125_DG	DG	2
F2S4_171130_016_E01	125_DG	DG	2
F2S4_171130_016_F01	125_DG	DG	2
F2S4_171130_016_G01	125_DG	DG	2
F2S4_171130_016_H01	125_DG	DG	2
F2S4_171130_017_A01	124_DG	DG	2
F2S4_171130_017_B01	280_CA1	CA1-ProS	2
F2S4_171130_017_C01	124_DG	DG	2
F2S4_171130_017_D01	280_CA1	CA1-ProS	2
F2S4_171130_017_E01	125_DG	DG	2
F2S4_171130_017_F01	280_CA1	CA1-ProS	2
F2S4_171130_017_G01	125_DG	DG	2
F2S4_171130_017_H01	125_DG	DG	2
F2S4_171130_018_A01	279_CA1	CA1-ProS	2
F2S4_171130_018_B01	280_CA1	CA1-ProS	2
F2S4_171130_018_C01	280_CA1	CA1-ProS	2
F2S4_171130_018_D01	125_DG	DG	2
F2S4_171130_018_E01	279_CA1	CA1-ProS	2
F2S4_171130_018_F01	124_DG	DG	2
F2S4_171130_018_G01	125_DG	DG	2
F2S4_171130_018_H01	278_CA1-ProS	CA1-ProS	2
F2S4_171130_019_A01	280_CA1	CA1-ProS	2
F2S4_171130_019_B01	125_DG	DG	2
F2S4_171130_019_C01	125_DG	DG	2
F2S4_171130_019_D01	125_DG	DG	2
F2S4_171130_019_E01	125_DG	DG	2
F2S4_171130_019_F01	125_DG	DG	2
F2S4_171130_019_G01	280_CA1	CA1-ProS	2
F2S4_171130_019_H01	125_DG	DG	2
F2S4_171130_020_A01	125_DG	DG	2
F2S4_171130_020_B01	125_DG	DG	2
F2S4_171130_020_C01	125_DG	DG	2
F2S4_171130_020_D01	125_DG	DG	2
F2S4_171130_020_E01	125_DG	DG	2
F2S4_171130_020_F01	125_DG	DG	2
F2S4_171130_020_G01	125_DG	DG	2
F2S4_171130_020_H01	125_DG	DG	2
F2S4_171130_021_A01	280_CA1	CA1-ProS	2
F2S4_171130_021_B01	125_DG	DG	2
F2S4_171130_021_C01	280_CA1	CA1-ProS	2
F2S4_171130_021_D01	125_DG	DG	2
F2S4_171130_021_E01	124_DG	DG	2
F2S4_171130_021_F01	125_DG	DG	2
F2S4_171130_021_G01	125_DG	DG	2
F2S4_171130_021_H01	125_DG	DG	2
F2S4_171130_022_A01	125_DG	DG	2
F2S4_171130_022_B01	125_DG	DG	2
F2S4_171130_022_C01	280_CA1	CA1-ProS	2
F2S4_171130_022_D01	124_DG	DG	2
F2S4_171130_022_E01	125_DG	DG	2
F2S4_171130_022_F01	125_DG	DG	2
F2S4_171130_022_G01	125_DG	DG	2
F2S4_171130_022_H01	278_CA1-ProS	CA1-ProS	2
F2S4_171130_023_A01	125_DG	DG	2
F2S4_171130_023_B01	125_DG	DG	2
F2S4_171130_023_C01	125_DG	DG	2
F2S4_171130_023_D01	125_DG	DG	2
F2S4_171130_023_E01	125_DG	DG	2
F2S4_171130_023_F01	125_DG	DG	2
F2S4_171130_023_G01	125_DG	DG	2
F2S4_171130_023_H01	125_DG	DG	2
F2S4_171130_024_A01	125_DG	DG	2
F2S4_171130_024_B01	125_DG	DG	2
F2S4_171130_024_C01	125_DG	DG	2
F2S4_171130_024_D01	125_DG	DG	2
F2S4_171130_024_E01	125_DG	DG	2
F2S4_171130_024_F01	125_DG	DG	2
F2S4_171130_024_G01	279_CA1	CA1-ProS	2
F2S4_171130_024_H01	125_DG	DG	2
F2S4_171130_025_A01	125_DG	DG	2
F2S4_171130_025_B01	125_DG	DG	2
F2S4_171130_025_C01	125_DG	DG	2
F2S4_171130_025_D01	125_DG	DG	2
F2S4_171130_025_E01	125_DG	DG	2
F2S4_171130_025_F01	125_DG	DG	2
F2S4_171130_025_G01	125_DG	DG	2
F2S4_171130_025_H01	125_DG	DG	2
F2S4_171130_026_A01	125_DG	DG	2
F2S4_171130_026_B01	125_DG	DG	2
F2S4_171130_026_C01	125_DG	DG	2
F2S4_171130_026_D01	125_DG	DG	2
F2S4_171130_026_E01	125_DG	DG	2
F2S4_171130_026_F01	125_DG	DG	2
F2S4_171130_026_G01	125_DG	DG	2
F2S4_171130_026_H01	125_DG	DG	2
F2S4_171130_027_A01	125_DG	DG	2
F2S4_171130_027_B01	125_DG	DG	2
F2S4_171130_027_C01	125_DG	DG	2
F2S4_171130_027_D01	125_DG	DG	2
F2S4_171130_027_E01	125_DG	DG	2
F2S4_171130_027_F01	290_CA1	CA1-ProS	2
F2S4_171130_027_G01	290_CA1	CA1-ProS	2
F2S4_171130_027_H01	125_DG	DG	2
F2S4_171130_028_A01	125_DG	DG	2
F2S4_171130_028_B01	125_DG	DG	2
F2S4_171130_028_C01	125_DG	DG	2
F2S4_171130_028_D01	125_DG	DG	2
F2S4_171130_028_E01	125_DG	DG	2
F2S4_171130_028_F01	125_DG	DG	2
F2S4_171130_028_G01	125_DG	DG	2
F2S4_171130_028_H01	290_CA1	CA1-ProS	2
F2S4_171130_029_A01	125_DG	DG	2
F2S4_171130_029_B01	125_DG	DG	2
F2S4_171130_029_C01	125_DG	DG	2
F2S4_171130_029_D01	125_DG	DG	2
F2S4_171130_029_E01	125_DG	DG	2
F2S4_171130_029_F01	125_DG	DG	2
F2S4_171130_029_G01	125_DG	DG	2
F2S4_171130_029_H01	125_DG	DG	2
F2S4_171130_030_A01	125_DG	DG	2
F2S4_171130_030_B01	125_DG	DG	2
F2S4_171130_030_C01	125_DG	DG	2
F2S4_171130_030_D01	125_DG	DG	2
F2S4_171130_030_E01	125_DG	DG	2
F2S4_171130_030_F01	125_DG	DG	2
F2S4_171130_030_G01	125_DG	DG	2
F2S4_171130_030_H01	125_DG	DG	2
F2S4_171130_031_A01	125_DG	DG	2
F2S4_171130_031_B01	125_DG	DG	2
F2S4_171130_031_C01	125_DG	DG	2
F2S4_171130_031_D01	125_DG	DG	2
F2S4_171130_031_E01	125_DG	DG	2
F2S4_171130_031_F01	125_DG	DG	2
F2S4_171130_031_G01	289_CA1	CA1-ProS	2
F2S4_171130_031_H01	125_DG	DG	2
F2S4_171130_032_A01	290_CA1	CA1-ProS	2
F2S4_171130_032_B01	125_DG	DG	2
F2S4_171130_032_C01	125_DG	DG	2
F2S4_171130_032_D01	125_DG	DG	2
F2S4_171130_032_E01	125_DG	DG	2
F2S4_171130_032_F01	125_DG	DG	2
F2S4_171130_032_G01	125_DG	DG	2
F2S4_171130_032_H01	290_CA1	CA1-ProS	2
F2S4_171130_033_B01	125_DG	DG	2
F2S4_171130_033_C01	125_DG	DG	2
F2S4_171130_033_D01	125_DG	DG	2
F2S4_171130_033_E01	125_DG	DG	2
F2S4_171130_033_F01	125_DG	DG	2
F2S4_171130_033_G01	125_DG	DG	2
F2S4_171130_033_H01	125_DG	DG	2
F2S4_171130_043_A01	125_DG	DG	2
F2S4_171130_043_B01	125_DG	DG	2
F2S4_171130_043_C01	125_DG	DG	2
F2S4_171130_043_D01	125_DG	DG	2
F2S4_171130_043_E01	125_DG	DG	2
F2S4_171130_043_F01	290_CA1	CA1-ProS	2
F2S4_171130_043_G01	125_DG	DG	2
F2S4_171130_043_H01	125_DG	DG	2
F2S4_171130_044_A01	125_DG	DG	2
F2S4_171130_044_B01	125_DG	DG	2
F2S4_171130_044_C01	125_DG	DG	2
F2S4_171130_044_D01	125_DG	DG	2
F2S4_171130_044_E01	125_DG	DG	2
F2S4_171130_044_F01	125_DG	DG	2
F2S4_171130_044_G01	125_DG	DG	2
F2S4_171130_044_H01	125_DG	DG	2
F2S4_171130_045_A01	125_DG	DG	2
F2S4_171130_045_B01	125_DG	DG	2
F2S4_171130_045_C01	125_DG	DG	2
F2S4_171130_045_D01	125_DG	DG	2
F2S4_171130_045_E01	125_DG	DG	2
F2S4_171130_045_F01	125_DG	DG	2
F2S4_171130_045_G01	290_CA1	CA1-ProS	2
F2S4_171130_045_H01	125_DG	DG	2
F2S4_171130_046_A01	125_DG	DG	2
F2S4_171130_046_B01	125_DG	DG	2
F2S4_171130_046_C01	125_DG	DG	2
F2S4_171130_046_D01	290_CA1	CA1-ProS	2
F2S4_171130_046_E01	125_DG	DG	2
F2S4_171130_046_F01	125_DG	DG	2
F2S4_171130_046_G01	290_CA1	CA1-ProS	2
F2S4_171130_046_H01	125_DG	DG	2
F2S4_171130_047_A01	125_DG	DG	2
F2S4_171130_047_B01	125_DG	DG	2
F2S4_171130_047_C01	125_DG	DG	2
F2S4_171130_047_D01	125_DG	DG	2
F2S4_171130_047_E01	125_DG	DG	2
F2S4_171130_047_F01	125_DG	DG	2
F2S4_171130_047_G01	290_CA1	CA1-ProS	2
F2S4_171130_047_H01	125_DG	DG	2
F2S4_171130_048_A01	125_DG	DG	2
F2S4_171130_048_B01	125_DG	DG	2
F2S4_171130_048_C01	125_DG	DG	2
F2S4_171130_048_D01	125_DG	DG	2
F2S4_171130_048_E01	290_CA1	CA1-ProS	2
F2S4_171130_048_F01	125_DG	DG	2
F2S4_171130_048_G01	125_DG	DG	2
F2S4_171130_048_H01	125_DG	DG	2
F2S4_171130_049_A01	125_DG	DG	2
F2S4_171130_049_B01	125_DG	DG	2
F2S4_171130_049_C01	125_DG	DG	2
F2S4_171130_049_D01	125_DG	DG	2
F2S4_171130_049_E01	125_DG	DG	2
F2S4_171130_049_F01	290_CA1	CA1-ProS	2
F2S4_171130_049_G01	125_DG	DG	2
F2S4_171130_049_H01	125_DG	DG	2
F2S4_171130_050_A01	125_DG	DG	2
F2S4_171130_050_B01	125_DG	DG	2
F2S4_171130_050_C01	125_DG	DG	2
F2S4_171130_050_D01	125_DG	DG	2
F2S4_171130_050_E01	125_DG	DG	2
F2S4_171130_050_F01	290_CA1	CA1-ProS	2
F2S4_171130_050_G01	125_DG	DG	2
F2S4_171130_050_H01	125_DG	DG	2
F2S4_171130_051_B01	125_DG	DG	2
F2S4_171130_051_C01	125_DG	DG	2
F2S4_171130_051_D01	302_CA2-IG-FC	CA2	2
F2S4_171130_051_E01	289_CA1	CA1-ProS	2
F2S4_171130_051_F01	290_CA1	CA1-ProS	2
F2S4_171130_052_A01	290_CA1	CA1-ProS	2
F2S4_171130_052_D01	290_CA1	CA1-ProS	2
F2S4_171130_053_A01	125_DG	DG	2
F2S4_171130_053_C01	125_DG	DG	2
F2S4_171130_053_D01	125_DG	DG	2
F2S4_171130_053_F01	125_DG	DG	2
F2S4_171130_053_G01	290_CA1	CA1-ProS	2
F2S4_171130_053_H01	125_DG	DG	2
F2S4_171130_054_B01	125_DG	DG	2
F2S4_171130_054_C01	125_DG	DG	2
F2S4_171130_054_D01	125_DG	DG	2
F2S4_171130_054_E01	125_DG	DG	2
F2S4_171130_054_H01	125_DG	DG	2
F2S4_171130_055_A01	125_DG	DG	2
F2S4_171130_055_B01	125_DG	DG	2
F2S4_171130_055_C01	293_CA3	CA3	2
F2S4_171130_055_D01	125_DG	DG	2
F2S4_171130_055_E01	125_DG	DG	2
F2S4_171130_055_F01	125_DG	DG	2
F2S4_171130_055_G01	290_CA1	CA1-ProS	2
F2S4_171130_055_H01	125_DG	DG	2
F2S4_171130_056_A01	125_DG	DG	2
F2S4_171130_056_B01	125_DG	DG	2
F2S4_171130_056_C01	125_DG	DG	2
F2S4_171130_056_D01	125_DG	DG	2
F2S4_171130_056_E01	124_DG	DG	2
F2S4_171130_056_F01	125_DG	DG	2
F2S4_171130_056_G01	125_DG	DG	2
F2S4_171130_056_H01	125_DG	DG	2
F2S4_171130_057_A01	125_DG	DG	2
F2S4_171130_057_B01	294_CA3	CA3	2
F2S4_171130_057_C01	125_DG	DG	2
F2S4_171130_057_D01	125_DG	DG	2
F2S4_171130_057_E01	125_DG	DG	2
F2S4_171130_057_F01	125_DG	DG	2
F2S4_171130_057_G01	125_DG	DG	2
F2S4_171130_057_H01	125_DG	DG	2
F2S4_171130_058_A01	125_DG	DG	2
F2S4_171130_058_B01	125_DG	DG	2
F2S4_171130_058_C01	125_DG	DG	2
F2S4_171130_058_D01	125_DG	DG	2
F2S4_171130_058_E01	125_DG	DG	2
F2S4_171130_058_F01	125_DG	DG	2
F2S4_171130_058_G01	125_DG	DG	2
F2S4_171130_058_H01	125_DG	DG	2
F2S4_171130_059_A01	125_DG	DG	2
F2S4_171130_059_B01	125_DG	DG	2
F2S4_171130_059_C01	125_DG	DG	2
F2S4_171130_059_D01	125_DG	DG	2
F2S4_171130_059_E01	125_DG	DG	2
F2S4_171130_059_F01	125_DG	DG	2
F2S4_171130_059_G01	125_DG	DG	2
F2S4_171130_059_H01	125_DG	DG	2
F2S4_171130_060_A01	125_DG	DG	2
F2S4_171130_060_B01	125_DG	DG	2
F2S4_171130_060_C01	125_DG	DG	2
F2S4_171130_060_D01	125_DG	DG	2
F2S4_171130_060_E01	125_DG	DG	2
F2S4_171130_060_F01	125_DG	DG	2
F2S4_171130_060_G01	125_DG	DG	2
F2S4_171130_060_H01	125_DG	DG	2
F2S4_171130_071_A01	125_DG	DG	2
F2S4_171130_071_B01	125_DG	DG	2
F2S4_171130_071_C01	125_DG	DG	2
F2S4_171130_071_D01	125_DG	DG	2
F2S4_171130_071_E01	125_DG	DG	2
F2S4_171130_071_F01	125_DG	DG	2
F2S4_171130_071_G01	125_DG	DG	2
F2S4_171130_071_H01	125_DG	DG	2
F2S4_171130_072_A01	124_DG	DG	2
F2S4_171130_072_B01	125_DG	DG	2
F2S4_171130_072_D01	125_DG	DG	2
F2S4_171130_072_E01	125_DG	DG	2
F2S4_171130_072_F01	125_DG	DG	2
F2S4_171130_072_G01	125_DG	DG	2
F2S4_171130_072_H01	125_DG	DG	2
F2S4_171130_073_A01	125_DG	DG	2
F2S4_171130_073_B01	125_DG	DG	2
F2S4_171130_073_C01	125_DG	DG	2
F2S4_171130_073_D01	125_DG	DG	2
F2S4_171130_073_E01	125_DG	DG	2
F2S4_171130_073_F01	125_DG	DG	2
F2S4_171130_073_G01	125_DG	DG	2
F2S4_171130_073_H01	125_DG	DG	2
F2S4_171130_074_A01	125_DG	DG	2
F2S4_171130_074_B01	125_DG	DG	2
F2S4_171130_074_C01	125_DG	DG	2
F2S4_171130_074_D01	125_DG	DG	2
F2S4_171130_074_F01	125_DG	DG	2
F2S4_171130_074_G01	300_CA3	CA3	2
F2S4_171130_074_H01	125_DG	DG	2
F2S4_171130_075_A01	125_DG	DG	2
F2S4_171130_075_B01	125_DG	DG	2
F2S4_171130_075_C01	125_DG	DG	2
F2S4_171130_075_D01	125_DG	DG	2
F2S4_171130_075_E01	125_DG	DG	2
F2S4_171130_075_G01	125_DG	DG	2
F2S4_171130_075_H01	125_DG	DG	2
F2S4_171130_076_A01	125_DG	DG	2
F2S4_171130_076_B01	125_DG	DG	2
F2S4_171130_076_C01	125_DG	DG	2
F2S4_171130_076_D01	125_DG	DG	2
F2S4_171130_076_E01	125_DG	DG	2
F2S4_171130_076_F01	125_DG	DG	2
F2S4_171130_076_G01	125_DG	DG	2
F2S4_171130_076_H01	125_DG	DG	2
F2S4_171130_077_A01	125_DG	DG	2
F2S4_171130_077_B01	298_CA3	CA3	2
F2S4_171130_077_C01	125_DG	DG	2
F2S4_171130_077_D01	125_DG	DG	2
F2S4_171130_077_E01	125_DG	DG	2
F2S4_171130_077_F01	125_DG	DG	2
F2S4_171130_077_G01	125_DG	DG	2
F2S4_171130_077_H01	125_DG	DG	2
F2S4_171130_078_A01	125_DG	DG	2
F2S4_171130_078_B01	125_DG	DG	2
F2S4_171130_078_C01	125_DG	DG	2
F2S4_171130_078_D01	125_DG	DG	2
F2S4_171130_078_E01	125_DG	DG	2
F2S4_171130_078_F01	125_DG	DG	2
F2S4_171130_078_G01	125_DG	DG	2
F2S4_171130_078_H01	125_DG	DG	2
F2S4_171130_079_A01	125_DG	DG	2
F2S4_171130_079_B01	125_DG	DG	2
F2S4_171130_079_C01	125_DG	DG	2
F2S4_171130_079_D01	125_DG	DG	2
F2S4_171130_079_E01	125_DG	DG	2
F2S4_171130_079_F01	125_DG	DG	2
F2S4_171130_079_G01	125_DG	DG	2
F2S4_171130_080_A01	125_DG	DG	2
F2S4_171130_080_B01	125_DG	DG	2
F2S4_171130_080_C01	125_DG	DG	2
F2S4_171130_080_D01	125_DG	DG	2
F2S4_171130_080_E01	125_DG	DG	2
F2S4_171130_080_F01	125_DG	DG	2
F2S4_171130_080_G01	125_DG	DG	2
F2S4_171130_080_H01	125_DG	DG	2
F2S4_171130_081_A01	122_DG	DG	2
F2S4_171130_081_B01	125_DG	DG	2
F2S4_171130_081_C01	125_DG	DG	2
F2S4_171130_081_D01	125_DG	DG	2
F2S4_171130_081_E01	125_DG	DG	2
F2S4_171130_081_F01	125_DG	DG	2
F2S4_171130_081_G01	125_DG	DG	2
F2S4_171130_081_H01	125_DG	DG	2
F2S4_171130_082_A01	125_DG	DG	2
F2S4_171130_082_B01	125_DG	DG	2
F2S4_171130_082_C01	125_DG	DG	2
F2S4_171130_082_D01	125_DG	DG	2
F2S4_171130_082_E01	125_DG	DG	2
F2S4_171130_082_F01	125_DG	DG	2
F2S4_171130_082_G01	125_DG	DG	2
F2S4_171130_082_H01	125_DG	DG	2
F2S4_171130_083_A01	125_DG	DG	2
F2S4_171130_083_B01	125_DG	DG	2
F2S4_171130_083_C01	125_DG	DG	2
F2S4_171130_083_D01	125_DG	DG	2
F2S4_171130_083_E01	301_CA2-IG-FC	CA2	2
F2S4_171130_083_F01	125_DG	DG	2
F2S4_171130_083_G01	125_DG	DG	2
F2S4_171130_083_H01	125_DG	DG	2
F2S4_171130_084_A01	125_DG	DG	2
F2S4_171130_084_B01	125_DG	DG	2
F2S4_171130_084_C01	122_DG	DG	2
F2S4_171130_084_D01	125_DG	DG	2
F2S4_171130_084_E01	125_DG	DG	2
F2S4_171130_084_F01	125_DG	DG	2
F2S4_171130_084_G01	125_DG	DG	2
F2S4_171130_084_H01	125_DG	DG	2
F2S4_171130_085_A01	125_DG	DG	2
F2S4_171130_085_B01	125_DG	DG	2
F2S4_171130_085_C01	125_DG	DG	2
F2S4_171130_085_D01	125_DG	DG	2
F2S4_171130_085_E01	125_DG	DG	2
F2S4_171130_085_F01	125_DG	DG	2
F2S4_171130_085_G01	125_DG	DG	2
F2S4_171130_085_H01	125_DG	DG	2
F2S4_171212_001_A01	3_Lamp5 Lhx6	Lamp5	2
F2S4_171212_001_B01	5_Lamp5 Lhx6	Lamp5	2
F2S4_171212_001_C01	52_Vip	Vip	2
F2S4_171212_001_D01	24_Ndnf HPF	Sncg	2
F2S4_171212_001_E01	52_Vip	Vip	2
F2S4_171212_001_F01	24_Ndnf HPF	Sncg	2
F2S4_171212_001_G01	5_Lamp5 Lhx6	Lamp5	2
F2S4_171212_001_H01	28_Sncg	Sncg	2
F2S4_171212_002_B01	3_Lamp5 Lhx6	Lamp5	2
F2S4_171212_002_C01	99_Sst	Sst	2
F2S4_171212_002_D01	3_Lamp5 Lhx6	Lamp5	2
F2S4_171212_002_E01	52_Vip	Vip	2
F2S4_171212_002_F01	100_Sst	Sst	2
F2S4_171212_002_G01	11_Lamp5	Lamp5	2
F2S4_171212_002_H01	4_Lamp5 Lhx6	Lamp5	2
F2S4_171212_003_A01	115_Pvalb	Pvalb	2
F2S4_171212_003_B01	105_Pvalb	Pvalb	2
F2S4_171212_003_C01	4_Lamp5 Lhx6	Lamp5	2
F2S4_171212_003_E01	3_Lamp5 Lhx6	Lamp5	2
F2S4_171212_003_F01	105_Pvalb	Pvalb	2
F2S4_171212_003_G01	3_Lamp5 Lhx6	Lamp5	2
F2S4_171212_003_H01	4_Lamp5 Lhx6	Lamp5	2
F2S4_171212_004_B01	98_Sst	Sst	2
F2S4_171212_004_C01	99_Sst	Sst	2
F2S4_171212_004_D01	74_Sst	Sst	2
F2S4_171212_004_E01	24_Ndnf HPF	Sncg	2
F2S4_171212_004_F01	4_Lamp5 Lhx6	Lamp5	2
F2S4_171212_004_G01	25_Sncg	Sncg	2
F2S4_171212_004_H01	3_Lamp5 Lhx6	Lamp5	2
F2S4_171212_005_A01	4_Lamp5 Lhx6	Lamp5	2
F2S4_171212_005_B01	52_Vip	Vip	2
F2S4_171212_005_C01	48_Vip	Vip	2
F2S4_171212_005_D01	3_Lamp5 Lhx6	Lamp5	2
F2S4_171212_005_E01	3_Lamp5 Lhx6	Lamp5	2
F2S4_171212_005_F01	25_Sncg	Sncg	2
F2S4_171212_005_G01	28_Sncg	Sncg	2
F2S4_171212_005_H01	379_PVM	Micro-PVM	2
F2S4_171212_006_A01	48_Vip	Vip	2
F2S4_171212_006_B01	3_Lamp5 Lhx6	Lamp5	2
F2S4_171212_006_C01	21_Ndnf HPF	Sncg	2
F2S4_171212_006_D01	119_Pvalb Vipr2	Pvalb	2
F2S4_171212_006_E01	96_Sst	Sst	2
F2S4_171212_006_F01	3_Lamp5 Lhx6	Lamp5	2
F2S4_171212_006_H01	115_Pvalb	Pvalb	2
F2S4_171212_007_A01	4_Lamp5 Lhx6	Lamp5	2
F2S4_171212_007_B01	4_Lamp5 Lhx6	Lamp5	2
F2S4_171212_007_C01	48_Vip	Vip	2
F2S4_171212_007_D01	5_Lamp5 Lhx6	Lamp5	2
F2S4_171212_007_E01	48_Vip	Vip	2
F2S4_171212_007_F01	52_Vip	Vip	2
F2S4_171212_007_G01	3_Lamp5 Lhx6	Lamp5	2
F2S4_171212_007_H01	74_Sst	Sst	2
F2S4_171212_008_A01	105_Pvalb	Pvalb	2
F2S4_171212_008_B01	9_Lamp5	Lamp5	2
F2S4_171212_008_C01	379_PVM	Micro-PVM	2
F2S4_171212_008_D01	74_Sst	Sst	2
F2S4_171212_008_E01	28_Sncg	Sncg	2
F2S4_171212_008_F01	379_PVM	Micro-PVM	2
F2S4_171212_008_G01	102_Sst	Pvalb	2
F2S4_171212_008_H01	52_Vip	Vip	2
F2S4_171212_009_A01	56_Vip	Vip	2
F2S4_171212_009_B01	4_Lamp5 Lhx6	Lamp5	2
F2S4_171212_009_D01	75_Sst	Sst	2
F2S4_171212_009_E01	3_Lamp5 Lhx6	Lamp5	2
F2S4_171212_009_F01	75_Sst	Sst	2
F2S4_171212_009_G01	99_Sst	Sst	2
F2S4_171212_009_H01	58_Vip	Vip	2
F2S4_171212_010_A01	9_Lamp5	Lamp5	2
F2S4_171212_010_B01	56_Vip	Vip	2
F2S4_171212_010_C01	3_Lamp5 Lhx6	Lamp5	2
F2S4_171212_010_D01	28_Sncg	Sncg	2
F2S4_171212_010_E01	83_Sst	Sst	2
F2S4_171212_010_F01	4_Lamp5 Lhx6	Lamp5	2
F2S4_171212_010_G01	99_Sst	Sst	2
F2S4_171212_010_H01	116_Pvalb	Pvalb	2
F2S4_171212_011_A01	20_Ndnf HPF	Sncg	2
F2S4_171212_011_C01	52_Vip	Vip	2
F2S4_171212_011_D01	4_Lamp5 Lhx6	Lamp5	2
F2S4_171212_011_E01	4_Lamp5 Lhx6	Lamp5	2
F2S4_171212_011_F01	4_Lamp5 Lhx6	Lamp5	2
F2S4_171212_011_G01	9_Lamp5	Lamp5	2
F2S4_171212_011_H01	28_Sncg	Sncg	2
F2S4_171212_012_A01	52_Vip	Vip	2
F2S4_171212_012_B01	27_Sncg	Sncg	2
F2S4_171212_012_C01	43_Vip	Vip	2
F2S4_171212_012_E01	3_Lamp5 Lhx6	Lamp5	2
F2S4_171212_012_F01	4_Lamp5 Lhx6	Lamp5	2
F2S4_171212_012_G01	21_Ndnf HPF	Sncg	2
F2S4_171212_013_A01	48_Vip	Vip	2
F2S4_171212_013_B01	3_Lamp5 Lhx6	Lamp5	2
F2S4_171212_013_C01	3_Lamp5 Lhx6	Lamp5	2
F2S4_171212_013_D01	3_Lamp5 Lhx6	Lamp5	2
F2S4_171212_013_E01	53_Vip	Vip	2
F2S4_171212_013_G01	4_Lamp5 Lhx6	Lamp5	2
F2S4_171212_013_H01	52_Vip	Vip	2
F2S4_171212_014_A01	103_Sst	Pvalb	2
F2S4_171212_014_B01	3_Lamp5 Lhx6	Lamp5	2
F2S4_171212_014_C01	99_Sst	Sst	2
F2S4_171212_014_D01	5_Lamp5 Lhx6	Lamp5	2
F2S4_171212_014_E01	379_PVM	Micro-PVM	2
F2S4_171212_014_G01	3_Lamp5 Lhx6	Lamp5	2
F2S4_171212_014_H01	48_Vip	Vip	2
F2S4_171212_015_A01	3_Lamp5 Lhx6	Lamp5	2
F2S4_171212_015_B01	59_Vip	Vip	2
F2S4_171212_015_C01	103_Sst	Pvalb	2
F2S4_171212_015_D01	52_Vip	Vip	2
F2S4_171212_015_E01	7_Lamp5	Lamp5	2
F2S4_171212_015_G01	48_Vip	Vip	2
F2S4_171212_015_H01	74_Sst	Sst	2
F2S4_171212_016_A01	37_Sncg	Sncg	2
F2S4_171212_016_B01	3_Lamp5 Lhx6	Lamp5	2
F2S4_171212_016_C01	21_Ndnf HPF	Sncg	2
F2S4_171212_016_D01	52_Vip	Vip	2
F2S4_171212_016_E01	3_Lamp5 Lhx6	Lamp5	2
F2S4_171212_016_F01	20_Ndnf HPF	Sncg	2
F2S4_171212_016_G01	6_Lamp5 Lhx6	Lamp5	2
F2S4_171212_017_A01	5_Lamp5 Lhx6	Lamp5	2
F2S4_171212_017_B01	52_Vip	Vip	2
F2S4_171212_017_C01	105_Pvalb	Pvalb	2
F2S4_171212_017_D01	21_Ndnf HPF	Sncg	2
F2S4_171212_017_F01	48_Vip	Vip	2
F2S4_171212_017_G01	48_Vip	Vip	2
F2S4_171212_017_H01	5_Lamp5 Lhx6	Lamp5	2
F2S4_171212_018_A01	43_Vip	Vip	2
F2S4_171212_018_B01	3_Lamp5 Lhx6	Lamp5	2
F2S4_171212_018_C01	3_Lamp5 Lhx6	Lamp5	2
F2S4_171212_018_D01	3_Lamp5 Lhx6	Lamp5	2
F2S4_171212_018_E01	107_Pvalb	Pvalb	2
F2S4_171212_018_F01	48_Vip	Vip	2
F2S4_171212_018_G01	3_Lamp5 Lhx6	Lamp5	2
F2S4_171212_018_H01	56_Vip	Vip	2
F2S4_171212_019_A01	58_Vip	Vip	2
F2S4_171212_019_B01	53_Vip	Vip	2
F2S4_171212_019_C01	48_Vip	Vip	2
F2S4_171212_019_D01	48_Vip	Vip	2
F2S4_171212_019_E01	74_Sst	Sst	2
F2S4_171212_019_F01	76_Sst	Sst	2
F2S4_171212_019_G01	48_Vip	Vip	2
F2S4_171212_019_H01	48_Vip	Vip	2
F2S4_171212_020_A01	52_Vip	Vip	2
F2S4_171212_020_B01	98_Sst	Sst	2
F2S4_171212_020_C01	3_Lamp5 Lhx6	Lamp5	2
F2S4_171212_020_D01	52_Vip	Vip	2
F2S4_171212_020_E01	99_Sst	Sst	2
F2S4_171212_020_F01	3_Lamp5 Lhx6	Lamp5	2
F2S4_171212_020_G01	7_Lamp5	Lamp5	2
F2S4_171212_020_H01	52_Vip	Vip	2
F2S4_171212_021_A01	74_Sst	Sst	2
F2S4_171212_021_B01	3_Lamp5 Lhx6	Lamp5	2
F2S4_171212_021_C01	20_Ndnf HPF	Sncg	2
F2S4_171212_021_D01	53_Vip	Vip	2
F2S4_171212_021_E01	56_Vip	Vip	2
F2S4_171212_021_F01	4_Lamp5 Lhx6	Lamp5	2
F2S4_171212_021_G01	83_Sst	Sst	2
F2S4_171212_021_H01	5_Lamp5 Lhx6	Lamp5	2
F2S4_171212_022_A01	21_Ndnf HPF	Sncg	2
F2S4_171212_022_B01	83_Sst	Sst	2
F2S4_171212_022_C01	42_Vip	Vip	2
F2S4_171212_022_D01	3_Lamp5 Lhx6	Lamp5	2
F2S4_171212_022_E01	48_Vip	Vip	2
F2S4_171212_022_F01	115_Pvalb	Pvalb	2
F2S4_171212_022_G01	9_Lamp5	Lamp5	2
F2S4_171212_022_H01	7_Lamp5	Lamp5	2
F2S4_171212_023_A01	4_Lamp5 Lhx6	Lamp5	2
F2S4_171212_023_B01	53_Vip	Vip	2
F2S4_171212_023_C01	48_Vip	Vip	2
F2S4_171212_023_D01	107_Pvalb	Pvalb	2
F2S4_171212_023_E01	74_Sst	Sst	2
F2S4_171212_023_F01	30_Sncg	Sncg	2
F2S4_171212_023_G01	3_Lamp5 Lhx6	Lamp5	2
F2S4_171212_023_H01	3_Lamp5 Lhx6	Lamp5	2
F2S4_171212_024_A01	3_Lamp5 Lhx6	Lamp5	2
F2S4_171212_024_B01	74_Sst	Sst	2
F2S4_171212_024_C01	76_Sst	Sst	2
F2S4_171212_024_D01	53_Vip	Vip	2
F2S4_171212_024_E01	4_Lamp5 Lhx6	Lamp5	2
F2S4_171212_024_F01	51_Vip	Vip	2
F2S4_171212_024_G01	53_Vip	Vip	2
F2S4_171212_024_H01	58_Vip	Vip	2
F2S4_171212_025_A01	31_Sncg	Sncg	2
F2S4_171212_025_B01	52_Vip	Vip	2
F2S4_171212_025_C01	3_Lamp5 Lhx6	Lamp5	2
F2S4_171212_025_D01	3_Lamp5 Lhx6	Lamp5	2
F2S4_171212_025_E01	6_Lamp5 Lhx6	Lamp5	2
F2S4_171212_025_F01	53_Vip	Vip	2
F2S4_171212_025_G01	99_Sst	Sst	2
F2S4_171212_025_H01	3_Lamp5 Lhx6	Lamp5	2
F2S4_171212_026_A01	119_Pvalb Vipr2	Pvalb	2
F2S4_171212_026_B01	96_Sst	Sst	2
F2S4_171212_026_C01	21_Ndnf HPF	Sncg	2
F2S4_171212_026_D01	7_Lamp5	Lamp5	2
F2S4_171212_026_E01	48_Vip	Vip	2
F2S4_171212_026_F01	21_Ndnf HPF	Sncg	2
F2S4_171212_026_G01	50_Vip	Vip	2
F2S4_171212_026_H01	25_Sncg	Sncg	2
F2S4_171212_027_A01	53_Vip	Vip	2
F2S4_171212_027_B01	7_Lamp5	Lamp5	2
F2S4_171212_027_C01	9_Lamp5	Lamp5	2
F2S4_171212_027_E01	3_Lamp5 Lhx6	Lamp5	2
F2S4_171212_027_F01	4_Lamp5 Lhx6	Lamp5	2
F2S4_171212_027_G01	76_Sst	Sst	2
F2S4_171212_027_H01	43_Vip	Vip	2
F2S4_171212_028_A01	3_Lamp5 Lhx6	Lamp5	2
F2S4_171212_028_B01	100_Sst	Sst	2
F2S4_171212_028_C01	53_Vip	Vip	2
F2S4_171212_028_D01	5_Lamp5 Lhx6	Lamp5	2
F2S4_171212_028_E01	3_Lamp5 Lhx6	Lamp5	2
F2S4_171212_028_F01	74_Sst	Sst	2
F2S4_171212_028_G01	97_Sst	Sst	2
F2S4_171212_028_H01	99_Sst	Sst	2
F2S4_171212_029_A01	52_Vip	Vip	2
F2S4_171212_029_B01	6_Lamp5 Lhx6	Lamp5	2
F2S4_171212_029_C01	6_Lamp5 Lhx6	Lamp5	2
F2S4_171212_029_D01	6_Lamp5 Lhx6	Lamp5	2
F2S4_171212_029_E01	5_Lamp5 Lhx6	Lamp5	2
F2S4_171212_029_G01	46_Vip	Vip	2
F2S4_171212_029_H01	4_Lamp5 Lhx6	Lamp5	2
F2S4_171212_030_A01	4_Lamp5 Lhx6	Lamp5	2
F2S4_171212_030_B01	38_Sncg	Sncg	2
F2S4_171212_030_C01	4_Lamp5 Lhx6	Lamp5	2
F2S4_171212_030_D01	28_Sncg	Sncg	2
F2S4_171212_030_E01	10_Lamp5	Lamp5	2
F2S4_171212_030_F01	48_Vip	Vip	2
F2S4_171212_030_G01	37_Sncg	Sncg	2
F2S4_171212_030_H01	3_Lamp5 Lhx6	Lamp5	2
F2S4_171212_031_A01	96_Sst	Sst	2
F2S4_171212_031_B01	48_Vip	Vip	2
F2S4_171212_031_C01	3_Lamp5 Lhx6	Lamp5	2
F2S4_171212_031_D01	3_Lamp5 Lhx6	Lamp5	2
F2S4_171212_031_E01	31_Sncg	Sncg	2
F2S4_171212_031_F01	5_Lamp5 Lhx6	Lamp5	2
F2S4_171212_031_G01	21_Ndnf HPF	Sncg	2
F2S4_171212_031_H01	3_Lamp5 Lhx6	Lamp5	2
F2S4_171212_032_A01	4_Lamp5 Lhx6	Lamp5	2
F2S4_171212_032_B01	4_Lamp5 Lhx6	Lamp5	2
F2S4_171212_032_C01	4_Lamp5 Lhx6	Lamp5	2
F2S4_171212_032_D01	21_Ndnf HPF	Sncg	2
F2S4_171212_032_E01	119_Pvalb Vipr2	Pvalb	2
F2S4_171212_032_F01	9_Lamp5	Lamp5	2
F2S4_171212_032_G01	100_Sst	Sst	2
F2S4_171212_032_H01	50_Vip	Vip	2
F2S4_171212_033_A01	38_Sncg	Sncg	2
F2S4_171212_033_B01	52_Vip	Vip	2
F2S4_171212_033_C01	37_Sncg	Sncg	2
F2S4_171212_033_D01	96_Sst	Sst	2
F2S4_171212_033_E01	52_Vip	Vip	2
F2S4_171212_033_F01	27_Sncg	Sncg	2
F2S4_171212_033_G01	20_Ndnf HPF	Sncg	2
F2S4_171212_033_H01	100_Sst	Sst	2
F2S4_171212_034_A01	28_Sncg	Sncg	2
F2S4_171212_034_B01	20_Ndnf HPF	Sncg	2
F2S4_171212_034_C01	22_Ndnf HPF	Sncg	2
F2S4_171212_034_D01	3_Lamp5 Lhx6	Lamp5	2
F2S4_171212_034_E01	23_Ndnf HPF	Sncg	2
F2S4_171212_034_F01	76_Sst	Sst	2
F2S4_171212_034_G01	3_Lamp5 Lhx6	Lamp5	2
F2S4_171212_034_H01	98_Sst	Sst	2
F2S4_171212_035_A01	3_Lamp5 Lhx6	Lamp5	2
F2S4_171212_035_B01	53_Vip	Vip	2
F2S4_171212_035_C01	3_Lamp5 Lhx6	Lamp5	2
F2S4_171212_035_D01	30_Sncg	Sncg	2
F2S4_171212_035_E01	37_Sncg	Sncg	2
F2S4_171212_035_F01	76_Sst	Sst	2
F2S4_171212_035_G01	48_Vip	Vip	2
F2S4_171212_035_H01	3_Lamp5 Lhx6	Lamp5	2
F2S4_171212_036_A01	3_Lamp5 Lhx6	Lamp5	2
F2S4_171212_036_B01	99_Sst	Sst	2
F2S4_171212_036_C01	3_Lamp5 Lhx6	Lamp5	2
F2S4_171212_036_D01	51_Vip	Vip	2
F2S4_171212_036_E01	74_Sst	Sst	2
F2S4_171212_036_F01	7_Lamp5	Lamp5	2
F2S4_171212_036_G01	3_Lamp5 Lhx6	Lamp5	2
F2S4_171212_036_H01	3_Lamp5 Lhx6	Lamp5	2
F2S4_171212_037_A01	4_Lamp5 Lhx6	Lamp5	2
F2S4_171212_037_B01	3_Lamp5 Lhx6	Lamp5	2
F2S4_171212_037_C01	74_Sst	Sst	2
F2S4_171212_037_D01	21_Ndnf HPF	Sncg	2
F2S4_171212_037_F01	119_Pvalb Vipr2	Pvalb	2
F2S4_171212_037_G01	4_Lamp5 Lhx6	Lamp5	2
F2S4_171212_037_H01	20_Ndnf HPF	Sncg	2
F2S4_171212_038_A01	98_Sst	Sst	2
F2S4_171212_038_B01	116_Pvalb	Pvalb	2
F2S4_171212_038_C01	37_Sncg	Sncg	2
F2S4_171212_038_D01	58_Vip	Vip	2
F2S4_171212_038_E01	96_Sst	Sst	2
F2S4_171212_038_F01	58_Vip	Vip	2
F2S4_171212_038_H01	5_Lamp5 Lhx6	Lamp5	2
F2S4_171212_039_A01	48_Vip	Vip	2
F2S4_171212_039_C01	48_Vip	Vip	2
F2S4_171212_039_D01	48_Vip	Vip	2
F2S4_171212_039_E01	21_Ndnf HPF	Sncg	2
F2S4_171212_039_F01	21_Ndnf HPF	Sncg	2
F2S4_171212_039_G01	4_Lamp5 Lhx6	Lamp5	2
F2S4_171212_039_H01	52_Vip	Vip	2
F2S4_171212_040_A01	3_Lamp5 Lhx6	Lamp5	2
F2S4_171212_040_B01	4_Lamp5 Lhx6	Lamp5	2
F2S4_171212_040_C01	96_Sst	Sst	2
F2S4_171212_040_D01	52_Vip	Vip	2
F2S4_171212_040_E01	52_Vip	Vip	2
F2S4_171212_040_F01	3_Lamp5 Lhx6	Lamp5	2
F2S4_171212_040_G01	4_Lamp5 Lhx6	Lamp5	2
F2S4_171212_040_H01	96_Sst	Sst	2
F2S4_171212_041_A01	3_Lamp5 Lhx6	Lamp5	2
F2S4_171212_041_B01	7_Lamp5	Lamp5	2
F2S4_171212_041_C01	3_Lamp5 Lhx6	Lamp5	2
F2S4_171212_041_D01	3_Lamp5 Lhx6	Lamp5	2
F2S4_171212_041_E01	50_Vip	Vip	2
F2S4_171212_041_F01	48_Vip	Vip	2
F2S4_171212_041_G01	96_Sst	Sst	2
F2S4_171212_041_H01	3_Lamp5 Lhx6	Lamp5	2
F2S4_171212_042_A01	48_Vip	Vip	2
F2S4_171212_042_B01	53_Vip	Vip	2
F2S4_171212_042_C01	3_Lamp5 Lhx6	Lamp5	2
F2S4_171212_042_D01	98_Sst	Sst	2
F2S4_171212_042_E01	58_Vip	Vip	2
F2S4_171212_042_F01	76_Sst	Sst	2
F2S4_171212_042_G01	4_Lamp5 Lhx6	Lamp5	2
F2S4_171212_042_H01	4_Lamp5 Lhx6	Lamp5	2
F2S4_171212_043_A01	4_Lamp5 Lhx6	Lamp5	2
F2S4_171212_043_B01	7_Lamp5	Lamp5	2
F2S4_171212_043_C01	51_Vip	Vip	2
F2S4_171212_043_D01	97_Sst	Sst	2
F2S4_171212_043_E01	28_Sncg	Sncg	2
F2S4_171212_043_F01	96_Sst	Sst	2
F2S4_171212_043_G01	7_Lamp5	Lamp5	2
F2S4_171212_043_H01	4_Lamp5 Lhx6	Lamp5	2
F2S4_171212_044_A01	119_Pvalb Vipr2	Pvalb	2
F2S4_171212_044_B01	53_Vip	Vip	2
F2S4_171212_044_C01	3_Lamp5 Lhx6	Lamp5	2
F2S4_171212_044_D01	21_Ndnf HPF	Sncg	2
F2S4_171212_044_E01	11_Lamp5	Lamp5	2
F2S4_171212_044_F01	7_Lamp5	Lamp5	2
F2S4_171212_044_G01	37_Sncg	Sncg	2
F2S4_171212_044_H01	3_Lamp5 Lhx6	Lamp5	2
F2S4_171212_045_B01	3_Lamp5 Lhx6	Lamp5	2
F2S4_171212_045_C01	37_Sncg	Sncg	2
F2S4_171212_045_E01	5_Lamp5 Lhx6	Lamp5	2
F2S4_171212_045_F01	4_Lamp5 Lhx6	Lamp5	2
F2S4_171212_045_G01	9_Lamp5	Lamp5	2
F2S4_171212_045_H01	3_Lamp5 Lhx6	Lamp5	2
F2S4_171212_047_A01	67_Sst	Sst	2
F2S4_171212_047_B01	53_Vip	Vip	2
F2S4_171212_047_C01	20_Ndnf HPF	Sncg	2
F2S4_171212_047_D01	48_Vip	Vip	2
F2S4_171212_047_E01	58_Vip	Vip	2
F2S4_171212_047_F01	3_Lamp5 Lhx6	Lamp5	2
F2S4_171212_047_G01	125_DG	DG	2
F2S4_171212_047_H01	4_Lamp5 Lhx6	Lamp5	2
F2S4_171212_048_A01	56_Vip	Vip	2
F2S4_171212_048_B01	77_Sst	Sst	2
F2S4_171212_048_C01	37_Sncg	Sncg	2
F2S4_171212_048_E01	4_Lamp5 Lhx6	Lamp5	2
F2S4_171212_048_F01	27_Sncg	Sncg	2
F2S4_171212_048_G01	37_Sncg	Sncg	2
F2S4_171212_048_H01	52_Vip	Vip	2
F2S4_171212_049_A01	3_Lamp5 Lhx6	Lamp5	2
F2S4_171212_049_B01	37_Sncg	Sncg	2
F2S4_171212_049_C01	3_Lamp5 Lhx6	Lamp5	2
F2S4_171212_049_D01	7_Lamp5	Lamp5	2
F2S4_171212_049_E01	48_Vip	Vip	2
F2S4_171212_049_F01	58_Vip	Vip	2
F2S4_171212_049_G01	77_Sst	Sst	2
F2S4_171212_049_H01	58_Vip	Vip	2
F2S4_171212_050_B01	12_Lamp5	Lamp5	2
F2S4_171212_050_C01	7_Lamp5	Lamp5	2
F2S4_171212_050_D01	3_Lamp5 Lhx6	Lamp5	2
F2S4_171212_050_E01	52_Vip	Vip	2
F2S4_171212_050_F01	20_Ndnf HPF	Sncg	2
F2S4_171212_050_G01	48_Vip	Vip	2
F2S4_171212_050_H01	52_Vip	Vip	2
F2S4_171212_051_A01	119_Pvalb Vipr2	Pvalb	2
F2S4_171212_051_B01	53_Vip	Vip	2
F2S4_171212_051_C01	119_Pvalb Vipr2	Pvalb	2
F2S4_171212_051_D01	56_Vip	Vip	2
F2S4_171212_051_E01	48_Vip	Vip	2
F2S4_171212_051_F01	20_Ndnf HPF	Sncg	2
F2S4_171212_051_G01	3_Lamp5 Lhx6	Lamp5	2
F2S4_171212_051_H01	7_Lamp5	Lamp5	2
F2S4_171212_052_B01	3_Lamp5 Lhx6	Lamp5	2
F2S4_171212_052_C01	125_DG	DG	2
F2S4_171212_052_D01	52_Vip	Vip	2
F2S4_171212_052_E01	52_Vip	Vip	2
F2S4_171212_052_F01	23_Ndnf HPF	Sncg	2
F2S4_171212_052_G01	53_Vip	Vip	2
F2S4_171212_052_H01	20_Ndnf HPF	Sncg	2
F2S4_171212_053_A01	37_Sncg	Sncg	2
F2S4_171212_053_B01	20_Ndnf HPF	Sncg	2
F2S4_171212_053_C01	3_Lamp5 Lhx6	Lamp5	2
F2S4_171212_053_D01	3_Lamp5 Lhx6	Lamp5	2
F2S4_171212_053_E01	48_Vip	Vip	2
F2S4_171212_053_F01	119_Pvalb Vipr2	Pvalb	2
F2S4_171212_053_G01	98_Sst	Sst	2
F2S4_171212_053_H01	56_Vip	Vip	2
F2S4_171212_054_A01	48_Vip	Vip	2
F2S4_171212_054_B01	99_Sst	Sst	2
F2S4_171212_054_C01	3_Lamp5 Lhx6	Lamp5	2
F2S4_171212_054_D01	97_Sst	Sst	2
F2S4_171212_054_E01	125_DG	DG	2
F2S4_171212_054_F01	30_Sncg	Sncg	2
F2S4_171212_054_G01	51_Vip	Vip	2
F2S4_171212_054_H01	23_Ndnf HPF	Sncg	2
F2S4_171212_055_A01	3_Lamp5 Lhx6	Lamp5	2
F2S4_171212_055_B01	23_Ndnf HPF	Sncg	2
F2S4_171212_055_C01	3_Lamp5 Lhx6	Lamp5	2
F2S4_171212_055_D01	43_Vip	Vip	2
F2S4_171212_055_E01	52_Vip	Vip	2
F2S4_171212_055_F01	37_Sncg	Sncg	2
F2S4_171212_055_G01	20_Ndnf HPF	Sncg	2
F2S4_171212_055_H01	3_Lamp5 Lhx6	Lamp5	2
F2S4_171212_056_A01	52_Vip	Vip	2
F2S4_171212_056_B01	3_Lamp5 Lhx6	Lamp5	2
F2S4_171212_056_C01	58_Vip	Vip	2
F2S4_171212_056_D01	21_Ndnf HPF	Sncg	2
F2S4_171212_056_E01	3_Lamp5 Lhx6	Lamp5	2
F2S4_171212_056_F01	35_Sncg	Sncg	2
F2S4_171212_056_G01	56_Vip	Vip	2
F2S4_171212_056_H01	56_Vip	Vip	2
F2S4_171212_057_A01	24_Ndnf HPF	Sncg	2
F2S4_171212_057_B01	53_Vip	Vip	2
F2S4_171212_057_C01	119_Pvalb Vipr2	Pvalb	2
F2S4_171212_057_D01	99_Sst	Sst	2
F2S4_171212_057_E01	125_DG	DG	2
F2S4_171212_057_F01	99_Sst	Sst	2
F2S4_171212_057_G01	3_Lamp5 Lhx6	Lamp5	2
F2S4_171212_057_H01	52_Vip	Vip	2
F2S4_171212_058_A01	3_Lamp5 Lhx6	Lamp5	2
F2S4_171212_058_B01	125_DG	DG	2
F2S4_171212_058_C01	97_Sst	Sst	2
F2S4_171212_058_D01	21_Ndnf HPF	Sncg	2
F2S4_171212_058_E01	21_Ndnf HPF	Sncg	2
F2S4_171212_058_F01	3_Lamp5 Lhx6	Lamp5	2
F2S4_171212_058_G01	3_Lamp5 Lhx6	Lamp5	2
F2S4_171212_058_H01	52_Vip	Vip	2
F2S4_171212_059_A01	56_Vip	Vip	2
F2S4_171212_059_B01	52_Vip	Vip	2
F2S4_171212_059_C01	37_Sncg	Sncg	2
F2S4_171212_059_D01	3_Lamp5 Lhx6	Lamp5	2
F2S4_171212_059_E01	30_Sncg	Sncg	2
F2S4_171212_059_F01	52_Vip	Vip	2
F2S4_171212_059_G01	3_Lamp5 Lhx6	Lamp5	2
F2S4_171212_059_H01	125_DG	DG	2
F2S4_171212_060_A01	31_Sncg	Sncg	2
F2S4_171212_060_B01	125_DG	DG	2
F2S4_171212_060_C01	3_Lamp5 Lhx6	Lamp5	2
F2S4_171212_060_D01	96_Sst	Sst	2
F2S4_171212_060_E01	3_Lamp5 Lhx6	Lamp5	2
F2S4_171212_060_F01	3_Lamp5 Lhx6	Lamp5	2
F2S4_171212_060_G01	52_Vip	Vip	2
F2S4_171212_060_H01	78_Sst	Sst	2
F2S4_171212_061_A01	3_Lamp5 Lhx6	Lamp5	2
F2S4_171212_061_B01	7_Lamp5	Lamp5	2
F2S4_171212_061_C01	49_Vip	Vip	2
F2S4_171212_061_D01	3_Lamp5 Lhx6	Lamp5	2
F2S4_171212_061_E01	58_Vip	Vip	2
F2S4_171212_061_F01	25_Sncg	Sncg	2
F2S4_171212_061_G01	3_Lamp5 Lhx6	Lamp5	2
F2S4_171212_061_H01	15_Lamp5	Lamp5	2
F2S4_171212_062_A01	3_Lamp5 Lhx6	Lamp5	2
F2S4_171212_062_B01	20_Ndnf HPF	Sncg	2
F2S4_171212_062_C01	7_Lamp5	Lamp5	2
F2S4_171212_062_D01	12_Lamp5	Lamp5	2
F2S4_171212_062_E01	56_Vip	Vip	2
F2S4_171212_062_F01	48_Vip	Vip	2
F2S4_171212_062_G01	24_Ndnf HPF	Sncg	2
F2S4_171212_062_H01	37_Sncg	Sncg	2
F2S4_171212_063_A01	3_Lamp5 Lhx6	Lamp5	2
F2S4_171212_063_B01	7_Lamp5	Lamp5	2
F2S4_171212_063_C01	59_Vip	Vip	2
F2S4_171212_063_D01	125_DG	DG	2
F2S4_171212_063_E01	3_Lamp5 Lhx6	Lamp5	2
F2S4_171212_063_F01	58_Vip	Vip	2
F2S4_171212_063_G01	21_Ndnf HPF	Sncg	2
F2S4_171212_063_H01	3_Lamp5 Lhx6	Lamp5	2
F2S4_171212_064_A01	48_Vip	Vip	2
F2S4_171212_064_B01	3_Lamp5 Lhx6	Lamp5	2
F2S4_171212_064_C01	48_Vip	Vip	2
F2S4_171212_064_D01	31_Sncg	Sncg	2
F2S4_171212_064_E01	13_Lamp5	Lamp5	2
F2S4_171212_064_F01	3_Lamp5 Lhx6	Lamp5	2
F2S4_171212_064_G01	20_Ndnf HPF	Sncg	2
F2S4_171212_065_A01	48_Vip	Vip	2
F2S4_171212_065_B01	3_Lamp5 Lhx6	Lamp5	2
F2S4_171212_065_C01	58_Vip	Vip	2
F2S4_171212_065_D01	49_Vip	Vip	2
F2S4_171212_065_E01	20_Ndnf HPF	Sncg	2
F2S4_171212_065_F01	3_Lamp5 Lhx6	Lamp5	2
F2S4_171212_065_H01	3_Lamp5 Lhx6	Lamp5	2
F2S4_171212_066_A01	3_Lamp5 Lhx6	Lamp5	2
F2S4_171212_066_B01	53_Vip	Vip	2
F2S4_171212_066_C01	3_Lamp5 Lhx6	Lamp5	2
F2S4_171212_066_D01	7_Lamp5	Lamp5	2
F2S4_171212_066_E01	15_Lamp5	Lamp5	2
F2S4_171212_066_F01	21_Ndnf HPF	Sncg	2
F2S4_171212_066_G01	3_Lamp5 Lhx6	Lamp5	2
F2S4_171212_066_H01	3_Lamp5 Lhx6	Lamp5	2
F2S4_171212_067_A01	84_Sst	Sst	2
F2S4_171212_067_B01	97_Sst	Sst	2
F2S4_171212_067_C01	21_Ndnf HPF	Sncg	2
F2S4_171212_067_D01	3_Lamp5 Lhx6	Lamp5	2
F2S4_171212_067_E01	186_L2 IT RSP-ACA	L2/3 IT CTX-2	2
F2S4_171212_067_F01	7_Lamp5	Lamp5	2
F2S4_171212_067_G01	3_Lamp5 Lhx6	Lamp5	2
F2S4_171212_067_H01	97_Sst	Sst	2
F2S4_171212_068_A01	25_Sncg	Sncg	2
F2S4_171212_068_B01	3_Lamp5 Lhx6	Lamp5	2
F2S4_171212_068_C01	30_Sncg	Sncg	2
F2S4_171212_068_D01	21_Ndnf HPF	Sncg	2
F2S4_171212_068_E01	7_Lamp5	Lamp5	2
F2S4_171212_068_F01	59_Vip	Vip	2
F2S4_171212_068_G01	9_Lamp5	Lamp5	2
F2S4_171212_068_H01	11_Lamp5	Lamp5	2
F2S4_171212_069_A01	27_Sncg	Sncg	2
F2S4_171212_069_B01	3_Lamp5 Lhx6	Lamp5	2
F2S4_171212_069_C01	37_Sncg	Sncg	2
F2S4_171212_069_D01	7_Lamp5	Lamp5	2
F2S4_171212_069_E01	125_DG	DG	2
F2S4_171212_069_F01	37_Sncg	Sncg	2
F2S4_171212_069_G01	3_Lamp5 Lhx6	Lamp5	2
F2S4_171212_069_H01	3_Lamp5 Lhx6	Lamp5	2
F2S4_171212_070_A01	3_Lamp5 Lhx6	Lamp5	2
F2S4_171212_070_B01	3_Lamp5 Lhx6	Lamp5	2
F2S4_171212_070_C01	56_Vip	Vip	2
F2S4_171212_070_D01	3_Lamp5 Lhx6	Lamp5	2
F2S4_171212_070_E01	52_Vip	Vip	2
F2S4_171212_070_F01	3_Lamp5 Lhx6	Lamp5	2
F2S4_171212_070_G01	3_Lamp5 Lhx6	Lamp5	2
F2S4_171212_070_H01	38_Sncg	Sncg	2
F2S4_171212_071_A01	96_Sst	Sst	2
F2S4_171212_071_B01	3_Lamp5 Lhx6	Lamp5	2
F2S4_171212_071_C01	3_Lamp5 Lhx6	Lamp5	2
F2S4_171212_071_D01	125_DG	DG	2
F2S4_171212_071_E01	125_DG	DG	2
F2S4_171212_071_F01	50_Vip	Vip	2
F2S4_171212_071_G01	52_Vip	Vip	2
F2S4_171212_071_H01	43_Vip	Vip	2
F2S4_171212_072_A01	3_Lamp5 Lhx6	Lamp5	2
F2S4_171212_072_B01	56_Vip	Vip	2
F2S4_171212_072_C01	37_Sncg	Sncg	2
F2S4_171212_072_D01	125_DG	DG	2
F2S4_171212_072_E01	58_Vip	Vip	2
F2S4_171212_072_F01	24_Ndnf HPF	Sncg	2
F2S4_171212_072_G01	3_Lamp5 Lhx6	Lamp5	2
F2S4_171212_072_H01	15_Lamp5	Lamp5	2
F2S4_171212_073_A01	56_Vip	Vip	2
F2S4_171212_073_B01	48_Vip	Vip	2
F2S4_171212_073_C01	27_Sncg	Sncg	2
F2S4_171212_073_D01	358_Astro	Astro	2
F2S4_171212_073_E01	3_Lamp5 Lhx6	Lamp5	2
F2S4_171212_073_F01	30_Sncg	Sncg	2
F2S4_171212_073_G01	27_Sncg	Sncg	2
F2S4_171212_073_H01	125_DG	DG	2
F2S4_171212_074_A01	3_Lamp5 Lhx6	Lamp5	2
F2S4_171212_074_B01	48_Vip	Vip	2
F2S4_171212_074_C01	25_Sncg	Sncg	2
F2S4_171212_074_D01	98_Sst	Sst	2
F2S4_171212_074_E01	119_Pvalb Vipr2	Pvalb	2
F2S4_171212_074_F01	125_DG	DG	2
F2S4_171212_074_G01	3_Lamp5 Lhx6	Lamp5	2
F2S4_171212_074_H01	56_Vip	Vip	2
F2S4_171212_075_A01	52_Vip	Vip	2
F2S4_171212_075_B01	38_Sncg	Sncg	2
F2S4_171212_075_C01	53_Vip	Vip	2
F2S4_171212_075_D01	3_Lamp5 Lhx6	Lamp5	2
F2S4_171212_075_E01	3_Lamp5 Lhx6	Lamp5	2
F2S4_171212_075_F01	28_Sncg	Sncg	2
F2S4_171212_075_G01	97_Sst	Sst	2
F2S4_171212_075_H01	56_Vip	Vip	2
F2S4_171212_076_A01	7_Lamp5	Lamp5	2
F2S4_171212_076_B01	37_Sncg	Sncg	2
F2S4_171212_076_C01	28_Sncg	Sncg	2
F2S4_171212_076_D01	3_Lamp5 Lhx6	Lamp5	2
F2S4_171212_076_E01	52_Vip	Vip	2
F2S4_171212_076_F01	58_Vip	Vip	2
F2S4_171212_076_G01	48_Vip	Vip	2
F2S4_171212_076_H01	58_Vip	Vip	2
F2S4_171212_077_A01	3_Lamp5 Lhx6	Lamp5	2
F2S4_171212_077_B01	59_Vip	Vip	2
F2S4_171212_077_C01	58_Vip	Vip	2
F2S4_171212_077_D01	58_Vip	Vip	2
F2S4_171212_077_E01	15_Lamp5	Lamp5	2
F2S4_171212_077_F01	56_Vip	Vip	2
F2S4_171212_077_G01	3_Lamp5 Lhx6	Lamp5	2
F2S4_171212_077_H01	43_Vip	Vip	2
F2S4_171212_078_A01	43_Vip	Vip	2
F2S4_171212_078_B01	26_Sncg	Sncg	2
F2S4_171212_078_C01	3_Lamp5 Lhx6	Lamp5	2
F2S4_171212_078_D01	3_Lamp5 Lhx6	Lamp5	2
F2S4_171212_078_E01	125_DG	DG	2
F2S4_171212_078_F01	43_Vip	Vip	2
F2S4_171212_078_G01	48_Vip	Vip	2
F2S4_171212_078_H01	37_Sncg	Sncg	2
F2S4_171212_079_A01	97_Sst	Sst	2
F2S4_171212_079_C01	3_Lamp5 Lhx6	Lamp5	2
F2S4_171212_079_D01	54_Vip	Vip	2
F2S4_171212_079_E01	3_Lamp5 Lhx6	Lamp5	2
F2S4_171212_079_F01	48_Vip	Vip	2
F2S4_171212_079_G01	3_Lamp5 Lhx6	Lamp5	2
F2S4_171212_079_H01	26_Sncg	Sncg	2
F2S4_171212_080_A01	48_Vip	Vip	2
F2S4_171212_080_B01	56_Vip	Vip	2
F2S4_171212_080_C01	30_Sncg	Sncg	2
F2S4_171212_080_D01	3_Lamp5 Lhx6	Lamp5	2
F2S4_171212_080_F01	3_Lamp5 Lhx6	Lamp5	2
F2S4_171212_080_G01	48_Vip	Vip	2
F2S4_171212_080_H01	3_Lamp5 Lhx6	Lamp5	2
F2S4_171212_081_A01	99_Sst	Sst	2
F2S4_171212_081_B01	125_DG	DG	2
F2S4_171212_081_C01	15_Lamp5	Lamp5	2
F2S4_171212_081_D01	37_Sncg	Sncg	2
F2S4_171212_081_E01	3_Lamp5 Lhx6	Lamp5	2
F2S4_171212_081_F01	358_Astro	Astro	2
F2S4_171212_081_G01	56_Vip	Vip	2
F2S4_171212_081_H01	48_Vip	Vip	2
F2S4_171212_082_A01	28_Sncg	Sncg	2
F2S4_171212_082_B01	3_Lamp5 Lhx6	Lamp5	2
F2S4_171212_082_C01	58_Vip	Vip	2
F2S4_171212_082_D01	48_Vip	Vip	2
F2S4_171212_082_E01	13_Lamp5	Lamp5	2
F2S4_171212_082_F01	3_Lamp5 Lhx6	Lamp5	2
F2S4_171212_082_G01	56_Vip	Vip	2
F2S4_171212_082_H01	15_Lamp5	Lamp5	2
F2S4_171212_083_A01	38_Sncg	Sncg	2
F2S4_171212_083_B01	56_Vip	Vip	2
F2S4_171212_083_C01	3_Lamp5 Lhx6	Lamp5	2
F2S4_171212_083_D01	31_Sncg	Sncg	2
F2S4_171212_083_E01	125_DG	DG	2
F2S4_171212_083_F01	48_Vip	Vip	2
F2S4_171212_083_G01	58_Vip	Vip	2
F2S4_171212_083_H01	53_Vip	Vip	2
F2S4_171212_084_A01	3_Lamp5 Lhx6	Lamp5	2
F2S4_171212_084_B01	37_Sncg	Sncg	2
F2S4_171212_084_C01	48_Vip	Vip	2
F2S4_171212_084_D01	3_Lamp5 Lhx6	Lamp5	2
F2S4_171212_084_E01	119_Pvalb Vipr2	Pvalb	2
F2S4_171212_084_F01	3_Lamp5 Lhx6	Lamp5	2
F2S4_171212_084_G01	98_Sst	Sst	2
F2S4_171212_084_H01	43_Vip	Vip	2
F2S4_171212_085_A01	99_Sst	Sst	2
F2S4_171212_085_B01	43_Vip	Vip	2
F2S4_171212_085_C01	3_Lamp5 Lhx6	Lamp5	2
F2S4_171212_085_D01	21_Ndnf HPF	Sncg	2
F2S4_171212_085_E01	20_Ndnf HPF	Sncg	2
F2S4_171212_085_F01	97_Sst	Sst	2
F2S4_171212_085_G01	37_Sncg	Sncg	2
F2S4_171212_085_H01	3_Lamp5 Lhx6	Lamp5	2
F2S4_171212_086_A01	31_Sncg	Sncg	2
F2S4_171212_086_B01	48_Vip	Vip	2
F2S4_171212_086_C01	58_Vip	Vip	2
F2S4_171212_086_D01	33_Sncg	Sncg	2
F2S4_171212_086_F01	3_Lamp5 Lhx6	Lamp5	2
F2S4_171212_086_G01	56_Vip	Vip	2
F2S4_171212_086_H01	3_Lamp5 Lhx6	Lamp5	2
F2S4_171212_087_A01	56_Vip	Vip	2
F2S4_171212_087_B01	48_Vip	Vip	2
F2S4_171212_087_C01	49_Vip	Vip	2
F2S4_171212_087_D01	48_Vip	Vip	2
F2S4_171212_087_E01	53_Vip	Vip	2
F2S4_171212_087_F01	58_Vip	Vip	2
F2S4_171212_087_G01	3_Lamp5 Lhx6	Lamp5	2
F2S4_171212_087_H01	58_Vip	Vip	2
F2S4_171212_088_A01	58_Vip	Vip	2
F2S4_171212_088_B01	3_Lamp5 Lhx6	Lamp5	2
F2S4_171212_088_C01	76_Sst	Sst	2
F2S4_171212_088_D01	48_Vip	Vip	2
F2S4_171212_088_E01	3_Lamp5 Lhx6	Lamp5	2
F2S4_171212_088_F01	53_Vip	Vip	2
F2S4_171212_088_G01	3_Lamp5 Lhx6	Lamp5	2
F2S4_171212_088_H01	37_Sncg	Sncg	2
F2S4_171212_089_A01	3_Lamp5 Lhx6	Lamp5	2
F2S4_171212_089_B01	56_Vip	Vip	2
F2S4_171212_089_C01	24_Ndnf HPF	Sncg	2
F2S4_171212_089_D01	56_Vip	Vip	2
F2S4_171212_089_E01	3_Lamp5 Lhx6	Lamp5	2
F2S4_171212_089_F01	21_Ndnf HPF	Sncg	2
F2S4_171212_089_G01	48_Vip	Vip	2
F2S4_171212_089_H01	26_Sncg	Sncg	2
F2S4_171212_090_A01	3_Lamp5 Lhx6	Lamp5	2
F2S4_171212_090_B01	21_Ndnf HPF	Sncg	2
F2S4_171212_090_C01	4_Lamp5 Lhx6	Lamp5	2
F2S4_171212_090_D01	26_Sncg	Sncg	2
F2S4_171212_090_E01	37_Sncg	Sncg	2
F2S4_171212_090_F01	3_Lamp5 Lhx6	Lamp5	2
F2S4_171212_090_G01	38_Sncg	Sncg	2
F2S4_171212_090_H01	24_Ndnf HPF	Sncg	2
F2S4_171212_091_A01	58_Vip	Vip	2
F2S4_171212_091_B01	53_Vip	Vip	2
F2S4_171212_091_C01	3_Lamp5 Lhx6	Lamp5	2
F2S4_171212_091_D01	3_Lamp5 Lhx6	Lamp5	2
F2S4_171212_091_E01	49_Vip	Vip	2
F2S4_171212_091_F01	48_Vip	Vip	2
F2S4_171212_091_G01	13_Lamp5	Lamp5	2
F2S4_171212_091_H01	97_Sst	Sst	2
F2S4_171212_092_A01	43_Vip	Vip	2
F2S4_171212_092_B01	58_Vip	Vip	2
F2S4_171212_092_C01	53_Vip	Vip	2
F2S4_171212_092_D01	20_Ndnf HPF	Sncg	2
F2S4_171212_092_E01	125_DG	DG	2
F2S4_171212_092_F01	37_Sncg	Sncg	2
F2S4_171212_092_G01	3_Lamp5 Lhx6	Lamp5	2
F2S4_171212_092_H01	25_Sncg	Sncg	2
F2S4_171212_093_A01	20_Ndnf HPF	Sncg	2
F2S4_171212_093_B01	48_Vip	Vip	2
F2S4_171212_093_C01	15_Lamp5	Lamp5	2
F2S4_171212_093_D01	37_Sncg	Sncg	2
F2S4_171212_093_E01	379_PVM	Micro-PVM	2
F2S4_171212_093_F01	378_Micro	Micro-PVM	2
F2S4_171212_093_G01	43_Vip	Vip	2
F2S4_171212_093_H01	3_Lamp5 Lhx6	Lamp5	2
F2S4_171212_094_A01	379_PVM	Micro-PVM	2
F2S4_171212_094_B01	37_Sncg	Sncg	2
F2S4_171212_094_C01	27_Sncg	Sncg	2
F2S4_171212_094_D01	3_Lamp5 Lhx6	Lamp5	2
F2S4_171212_094_E01	3_Lamp5 Lhx6	Lamp5	2
F2S4_171212_094_F01	37_Sncg	Sncg	2
F2S4_171212_094_G01	7_Lamp5	Lamp5	2
F2S4_171212_094_H01	3_Lamp5 Lhx6	Lamp5	2
F2S4_171212_095_A01	48_Vip	Vip	2
F2S4_171212_095_B01	58_Vip	Vip	2
F2S4_171212_095_C01	56_Vip	Vip	2
F2S4_171212_095_D01	31_Sncg	Sncg	2
F2S4_171212_095_E01	30_Sncg	Sncg	2
F2S4_171212_095_F01	3_Lamp5 Lhx6	Lamp5	2
F2S4_171212_095_G01	125_DG	DG	2
F2S4_171212_095_H01	3_Lamp5 Lhx6	Lamp5	2
F2S4_171212_096_A01	26_Sncg	Sncg	2
F2S4_171212_096_B01	24_Ndnf HPF	Sncg	2
F2S4_171212_096_C01	48_Vip	Vip	2
F2S4_171212_096_D01	125_DG	DG	2
F2S4_171212_096_E01	3_Lamp5 Lhx6	Lamp5	2
F2S4_171212_096_F01	21_Ndnf HPF	Sncg	2
F2S4_171212_096_G01	20_Ndnf HPF	Sncg	2
F2S4_171212_096_H01	37_Sncg	Sncg	2
F2S4_180716_001_A01	125_DG	DG	2
F2S4_180716_001_B01	279_CA1	CA1-ProS	2
F2S4_180716_001_C01	292_CA3	CA3	2
F2S4_180716_001_D01	284_CA1	CA1-ProS	2
F2S4_180716_001_E01	278_CA1-ProS	CA1-ProS	2
F2S4_180716_001_F01	279_CA1	CA1-ProS	2
F2S4_180716_001_G01	279_CA1	CA1-ProS	2
F2S4_180716_001_H01	283_CA1	CA1-ProS	2
F2S4_180716_002_A01	279_CA1	CA1-ProS	2
F2S4_180716_002_B01	125_DG	DG	2
F2S4_180716_002_C01	124_DG	DG	2
F2S4_180716_002_D01	125_DG	DG	2
F2S4_180716_002_E01	278_CA1-ProS	CA1-ProS	2
F2S4_180716_002_F01	279_CA1	CA1-ProS	2
F2S4_180716_002_G01	278_CA1-ProS	CA1-ProS	2
F2S4_180716_002_H01	279_CA1	CA1-ProS	2
F2S4_180716_003_A01	288_CA1	CA1-ProS	2
F2S4_180716_003_B01	287_CA1	CA1-ProS	2
F2S4_180716_003_C01	288_CA1	CA1-ProS	2
F2S4_180716_003_D01	124_DG	DG	2
F2S4_180716_003_E01	279_CA1	CA1-ProS	2
F2S4_180716_003_F01	124_DG	DG	2
F2S4_180716_003_G01	283_CA1	CA1-ProS	2
F2S4_180716_003_H01	279_CA1	CA1-ProS	2
F2S4_180716_004_A01	279_CA1	CA1-ProS	2
F2S4_180716_004_B01	279_CA1	CA1-ProS	2
F2S4_180716_004_C01	124_DG	DG	2
F2S4_180716_004_D01	125_DG	DG	2
F2S4_180716_004_E01	279_CA1	CA1-ProS	2
F2S4_180716_004_F01	278_CA1-ProS	CA1-ProS	2
F2S4_180716_004_G01	286_CA1	CA1-ProS	2
F2S4_180716_004_H01	286_CA1	CA1-ProS	2
F2S4_180716_005_A01	286_CA1	CA1-ProS	2
F2S4_180716_005_B01	278_CA1-ProS	CA1-ProS	2
F2S4_180716_005_C01	273_CA1-ProS	CA1-ProS	2
F2S4_180716_005_D01	278_CA1-ProS	CA1-ProS	2
F2S4_180716_005_E01	278_CA1-ProS	CA1-ProS	2
F2S4_180716_005_F01	280_CA1	CA1-ProS	2
F2S4_180716_005_G01	278_CA1-ProS	CA1-ProS	2
F2S4_180716_005_H01	278_CA1-ProS	CA1-ProS	2
F2S4_180716_006_A01	286_CA1	CA1-ProS	2
F2S4_180716_006_B01	286_CA1	CA1-ProS	2
F2S4_180716_006_C01	292_CA3	CA3	2
F2S4_180716_006_D01	312_NP SUB	NP SUB	2
F2S4_180716_006_E01	124_DG	DG	2
F2S4_180716_006_F01	278_CA1-ProS	CA1-ProS	2
F2S4_180716_006_G01	278_CA1-ProS	CA1-ProS	2
F2S4_180716_006_H01	284_CA1	CA1-ProS	2
F2S4_180716_007_A01	278_CA1-ProS	CA1-ProS	2
F2S4_180716_007_B01	279_CA1	CA1-ProS	2
F2S4_180716_007_C01	279_CA1	CA1-ProS	2
F2S4_180716_007_D01	287_CA1	CA1-ProS	2
F2S4_180716_007_E01	279_CA1	CA1-ProS	2
F2S4_180716_007_F01	279_CA1	CA1-ProS	2
F2S4_180716_007_G01	279_CA1	CA1-ProS	2
F2S4_180716_007_H01	277_CA1-ProS	CA1-ProS	2
F2S4_180716_008_A01	279_CA1	CA1-ProS	2
F2S4_180716_008_B01	279_CA1	CA1-ProS	2
F2S4_180716_008_C01	124_DG	DG	2
F2S4_180716_008_D01	279_CA1	CA1-ProS	2
F2S4_180716_008_E01	279_CA1	CA1-ProS	2
F2S4_180716_008_F01	124_DG	DG	2
F2S4_180716_008_G01	283_CA1	CA1-ProS	2
F2S4_180716_008_H01	286_CA1	CA1-ProS	2
F2S4_180716_009_A01	279_CA1	CA1-ProS	2
F2S4_180716_009_B01	283_CA1	CA1-ProS	2
F2S4_180716_009_C01	279_CA1	CA1-ProS	2
F2S4_180716_009_D01	283_CA1	CA1-ProS	2
F2S4_180716_009_E01	124_DG	DG	2
F2S4_180716_009_F01	280_CA1	CA1-ProS	2
F2S4_180716_009_G01	278_CA1-ProS	CA1-ProS	2
F2S4_180716_009_H01	278_CA1-ProS	CA1-ProS	2
F2S4_180716_010_A01	273_CA1-ProS	CA1-ProS	2
F2S4_180716_010_B01	124_DG	DG	2
F2S4_180716_010_C01	279_CA1	CA1-ProS	2
F2S4_180716_010_D01	284_CA1	CA1-ProS	2
F2S4_180716_010_E01	279_CA1	CA1-ProS	2
F2S4_180716_010_F01	279_CA1	CA1-ProS	2
F2S4_180716_010_G01	125_DG	DG	2
F2S4_180716_010_H01	279_CA1	CA1-ProS	2
F2S4_180716_011_A01	286_CA1	CA1-ProS	2
F2S4_180716_011_B01	291_CA3	CA3	2
F2S4_180716_011_C01	279_CA1	CA1-ProS	2
F2S4_180716_011_D01	312_NP SUB	NP SUB	2
F2S4_180716_011_E01	278_CA1-ProS	CA1-ProS	2
F2S4_180716_011_F01	125_DG	DG	2
F2S4_180716_011_G01	279_CA1	CA1-ProS	2
F2S4_180716_011_H01	279_CA1	CA1-ProS	2
F2S4_180716_012_A01	279_CA1	CA1-ProS	2
F2S4_180716_012_B01	279_CA1	CA1-ProS	2
F2S4_180716_012_C01	279_CA1	CA1-ProS	2
F2S4_180716_012_D01	312_NP SUB	NP SUB	2
F2S4_180716_012_E01	279_CA1	CA1-ProS	2
F2S4_180716_012_F01	279_CA1	CA1-ProS	2
F2S4_180716_012_G01	278_CA1-ProS	CA1-ProS	2
F2S4_180716_012_H01	124_DG	DG	2
F2S4_180716_013_A01	297_CA3	CA3	2
F2S4_180716_013_B01	287_CA1	CA1-ProS	2
F2S4_180716_013_C01	279_CA1	CA1-ProS	2
F2S4_180716_013_D01	279_CA1	CA1-ProS	2
F2S4_180716_013_E01	279_CA1	CA1-ProS	2
F2S4_180716_013_F01	279_CA1	CA1-ProS	2
F2S4_180716_013_G01	279_CA1	CA1-ProS	2
F2S4_180716_014_A01	285_CA1	CA1-ProS	2
F2S4_180716_014_B01	124_DG	DG	2
F2S4_180716_014_C01	279_CA1	CA1-ProS	2
F2S4_180716_014_D01	278_CA1-ProS	CA1-ProS	2
F2S4_180716_014_E01	274_CA1-ProS	CA1-ProS	2
F2S4_180716_014_F01	278_CA1-ProS	CA1-ProS	2
F2S4_180716_014_G01	286_CA1	CA1-ProS	2
F2S4_180716_014_H01	124_DG	DG	2
F2S4_180716_015_A01	278_CA1-ProS	CA1-ProS	2
F2S4_180716_015_B01	279_CA1	CA1-ProS	2
F2S4_180716_015_C01	312_NP SUB	NP SUB	2
F2S4_180716_015_D01	286_CA1	CA1-ProS	2
F2S4_180716_015_E01	283_CA1	CA1-ProS	2
F2S4_180716_015_F01	124_DG	DG	2
F2S4_180716_015_G01	277_CA1-ProS	CA1-ProS	2
F2S4_180716_015_H01	283_CA1	CA1-ProS	2
F2S4_180716_016_A01	294_CA3	CA3	2
F2S4_180716_016_B01	288_CA1	CA1-ProS	2
F2S4_180716_016_D01	124_DG	DG	2
F2S4_180716_016_E01	279_CA1	CA1-ProS	2
F2S4_180716_016_F01	277_CA1-ProS	CA1-ProS	2
F2S4_180716_016_G01	278_CA1-ProS	CA1-ProS	2
F2S4_180716_016_H01	278_CA1-ProS	CA1-ProS	2
F2S4_180716_017_A01	279_CA1	CA1-ProS	2
F2S4_180716_017_B01	286_CA1	CA1-ProS	2
F2S4_180716_017_C01	278_CA1-ProS	CA1-ProS	2
F2S4_180716_017_D01	283_CA1	CA1-ProS	2
F2S4_180716_017_E01	284_CA1	CA1-ProS	2
F2S4_180716_017_F01	323_L6 CT CTX	L6 CT CTX	2
F2S4_180716_017_G01	290_CA1	CA1-ProS	2
F2S4_180716_017_H01	278_CA1-ProS	CA1-ProS	2
F2S4_180716_018_A01	278_CA1-ProS	CA1-ProS	2
F2S4_180716_018_B01	278_CA1-ProS	CA1-ProS	2
F2S4_180716_018_C01	286_CA1	CA1-ProS	2
F2S4_180716_018_D01	278_CA1-ProS	CA1-ProS	2
F2S4_180716_018_E01	279_CA1	CA1-ProS	2
F2S4_180716_018_F01	279_CA1	CA1-ProS	2
F2S4_180716_018_G01	279_CA1	CA1-ProS	2
F2S4_180716_018_H01	287_CA1	CA1-ProS	2
F2S4_180716_019_B01	279_CA1	CA1-ProS	2
F2S4_180716_019_C01	274_CA1-ProS	CA1-ProS	2
F2S4_180716_019_D01	280_CA1	CA1-ProS	2
F2S4_180716_019_E01	288_CA1	CA1-ProS	2
F2S4_180716_019_F01	279_CA1	CA1-ProS	2
F2S4_180716_019_G01	279_CA1	CA1-ProS	2
F2S4_180716_019_H01	279_CA1	CA1-ProS	2
F2S4_180716_020_A01	273_CA1-ProS	CA1-ProS	2
F2S4_180716_020_B01	278_CA1-ProS	CA1-ProS	2
F2S4_180716_020_C01	279_CA1	CA1-ProS	2
F2S4_180716_020_D01	283_CA1	CA1-ProS	2
F2S4_180716_020_E01	155_L2 IT ProS	L2 IT RHP	2
F2S4_180716_020_F01	287_CA1	CA1-ProS	2
F2S4_180716_020_G01	125_DG	DG	2
F2S4_180716_029_A01	279_CA1	CA1-ProS	2
F2S4_180716_029_B01	280_CA1	CA1-ProS	2
F2S4_180716_029_C01	299_CA3	CA3	2
F2S4_180716_029_D01	278_CA1-ProS	CA1-ProS	2
F2S4_180716_029_E01	292_CA3	CA3	2
F2S4_180716_029_F01	294_CA3	CA3	2
F2S4_180716_029_G01	286_CA1	CA1-ProS	2
F2S4_180716_029_H01	280_CA1	CA1-ProS	2
F2S4_180716_030_A01	299_CA3	CA3	2
F2S4_180716_030_B01	289_CA1	CA1-ProS	2
F2S4_180716_030_C01	289_CA1	CA1-ProS	2
F2S4_180716_030_D01	297_CA3	CA3	2
F2S4_180716_030_E01	292_CA3	CA3	2
F2S4_180716_030_F01	290_CA1	CA1-ProS	2
F2S4_180716_030_G01	297_CA3	CA3	2
F2S4_180716_030_H01	281_CA1	CA1-ProS	2
F2S4_180716_031_A01	280_CA1	CA1-ProS	2
F2S4_180716_031_B01	290_CA1	CA1-ProS	2
F2S4_180716_031_C01	280_CA1	CA1-ProS	2
F2S4_180716_031_D01	292_CA3	CA3	2
F2S4_180716_031_E01	289_CA1	CA1-ProS	2
F2S4_180716_031_F01	289_CA1	CA1-ProS	2
F2S4_180716_031_G01	290_CA1	CA1-ProS	2
F2S4_180716_031_H01	289_CA1	CA1-ProS	2
F2S4_180716_032_A01	289_CA1	CA1-ProS	2
F2S4_180716_032_B01	299_CA3	CA3	2
F2S4_180716_032_C01	297_CA3	CA3	2
F2S4_180716_032_D01	299_CA3	CA3	2
F2S4_180716_032_E01	299_CA3	CA3	2
F2S4_180716_032_F01	290_CA1	CA1-ProS	2
F2S4_180716_032_G01	280_CA1	CA1-ProS	2
F2S4_180716_032_H01	294_CA3	CA3	2
F2S4_180716_033_A01	289_CA1	CA1-ProS	2
F2S4_180716_033_B01	281_CA1	CA1-ProS	2
F2S4_180716_033_C01	297_CA3	CA3	2
F2S4_180716_033_D01	289_CA1	CA1-ProS	2
F2S4_180716_033_E01	279_CA1	CA1-ProS	2
F2S4_180716_033_F01	290_CA1	CA1-ProS	2
F2S4_180716_033_G01	289_CA1	CA1-ProS	2
F2S4_180716_033_H01	280_CA1	CA1-ProS	2
F2S4_180716_034_A01	279_CA1	CA1-ProS	2
F2S4_180716_034_B01	289_CA1	CA1-ProS	2
F2S4_180716_034_C01	294_CA3	CA3	2
F2S4_180716_034_D01	292_CA3	CA3	2
F2S4_180716_034_F01	290_CA1	CA1-ProS	2
F2S4_180716_034_G01	281_CA1	CA1-ProS	2
F2S4_180716_034_H01	299_CA3	CA3	2
F2S4_180716_035_A01	289_CA1	CA1-ProS	2
F2S4_180716_035_B01	281_CA1	CA1-ProS	2
F2S4_180716_035_C01	286_CA1	CA1-ProS	2
F2S4_180716_035_D01	289_CA1	CA1-ProS	2
F2S4_180716_035_E01	299_CA3	CA3	2
F2S4_180716_035_F01	281_CA1	CA1-ProS	2
F2S4_180716_035_G01	297_CA3	CA3	2
F2S4_180716_035_H01	289_CA1	CA1-ProS	2
F2S4_180716_036_A01	280_CA1	CA1-ProS	2
F2S4_180716_036_B01	299_CA3	CA3	2
F2S4_180716_036_C01	292_CA3	CA3	2
F2S4_180716_036_D01	289_CA1	CA1-ProS	2
F2S4_180716_036_E01	294_CA3	CA3	2
F2S4_180716_036_F01	280_CA1	CA1-ProS	2
F2S4_180716_036_G01	289_CA1	CA1-ProS	2
F2S4_180716_036_H01	284_CA1	CA1-ProS	2
F2S4_180716_037_A01	281_CA1	CA1-ProS	2
F2S4_180716_037_B01	280_CA1	CA1-ProS	2
F2S4_180716_037_C01	294_CA3	CA3	2
F2S4_180716_037_D01	281_CA1	CA1-ProS	2
F2S4_180716_037_E01	289_CA1	CA1-ProS	2
F2S4_180716_037_F01	292_CA3	CA3	2
F2S4_180716_037_G01	280_CA1	CA1-ProS	2
F2S4_180716_037_H01	297_CA3	CA3	2
F2S4_180716_038_A01	284_CA1	CA1-ProS	2
F2S4_180716_038_B01	296_CA3	CA3	2
F2S4_180716_038_C01	280_CA1	CA1-ProS	2
F2S4_180716_038_D01	290_CA1	CA1-ProS	2
F2S4_180716_038_E01	297_CA3	CA3	2
F2S4_180716_038_F01	292_CA3	CA3	2
F2S4_180716_038_G01	296_CA3	CA3	2
F2S4_180716_038_H01	299_CA3	CA3	2
F2S4_180716_039_A01	290_CA1	CA1-ProS	2
F2S4_180716_039_B01	289_CA1	CA1-ProS	2
F2S4_180716_039_C01	280_CA1	CA1-ProS	2
F2S4_180716_039_D01	289_CA1	CA1-ProS	2
F2S4_180716_039_E01	294_CA3	CA3	2
F2S4_180716_039_F01	284_CA1	CA1-ProS	2
F2S4_180716_039_G01	294_CA3	CA3	2
F2S4_180716_040_A01	280_CA1	CA1-ProS	2
[truncated: 392 more rows]
