# Supplementary material for: Specific Neuroligin3–αNeurexin1 signaling regulates GABAergic synaptic function in mouse hippocampus
Source: eLife. 2020 Dec 23;9:e59545. doi: 10.7554/eLife.59545 (PMC7758064; doi:10.7554/eLife.59545)
Supplement: Figure 7—source data 2. [file elife-59545-fig7-data2.zip]

Archive with 5 entries (4 files):
- corrected_Nrxn_100_t.csv
- __MACOSX/
- __MACOSX/._corrected_Nrxn_100_t.csv
- metadata_HIP_sorted_neuronal_100.csv
- __MACOSX/._metadata_HIP_sorted_neuronal_100.csv
