# Supplementary material for: Specific Neuroligin3–αNeurexin1 signaling regulates GABAergic synaptic function in mouse hippocampus
Source: eLife. 2020 Dec 23;9:e59545. doi: 10.7554/eLife.59545 (PMC7758064; doi:10.7554/eLife.59545)
Supplement: Figure 7—source data 2. [file elife-59545-fig7-data2.zip › corrected_Nrxn_100_t.csv]

name	F2S4_171212_002_B01	F2S4_171212_004_H01	F2S4_171212_005_B01	F2S4_171212_006_H01	F2S4_171212_007_B01	F2S4_171212_007_C01	F2S4_171212_009_G01	F2S4_171212_011_A01	F2S4_171212_011_F01	F2S4_171212_014_G01	F2S4_171212_018_D01	F2S4_171212_019_C01	F2S4_171212_021_F01	F2S4_171212_022_B01	F2S4_171212_022_F01	F2S4_171212_023_C01	F2S4_171212_025_F01	F2S4_171212_027_A01	F2S4_171212_027_C01	F2S4_171212_028_E01	F2S4_171212_031_D01	F2S4_171212_035_E01	F2S4_171212_036_F01	F2S4_171212_036_H01	F2S4_171212_040_D01	F2S4_171212_040_G01	F2S4_171212_040_H01	F2S4_171212_041_G01	F2S4_171212_041_H01	F2S4_171212_043_D01	F2S4_171212_043_G01	F2S4_171212_044_E01	F2S4_171212_045_F01	F2S4_171212_047_A01	F2S4_171212_047_B01	F2S4_171212_048_B01	F2S4_171212_049_D01	F2S4_171212_049_F01	F2S4_171212_051_H01	F2S4_171212_052_B01	F2S4_171212_053_E01	F2S4_171212_056_G01	F2S4_171212_057_A01	F2S4_171212_057_B01	F2S4_171212_058_A01	F2S4_171212_058_E01	F2S4_171212_060_F01	F2S4_171212_064_B01	F2S4_171212_064_E01
Nrxn1	7.404108	8.403722	8.779333	7.47249	7.100869	8.235333	8.448433	7.463137	6.791899	6.290167	6.171657	8.3179	6.415139	6.78842	7.168644	9.593524	7.767717	7.76732	6.77805	6.506925	5.708814	8.687159	7.847646	7.538517	8.829668	7.382075	6.809756	6.891634	7.353975	7.019641	7.675743	8.208934	6.670183	7.203449	8.475648	7.489446	7.6373	8.787834	8.205158	6.052704	9.099822	7.638363	7.783896	8.604868	7.744414	8.207081	7.225082	8.230929	8.642314
Nrxn2	3.365886	1.247691	0	5.301808	5.382645	3.938496	0.9098868	3.01808	4.778964	2.172767	2.944727	1.88784	3.921126	3.677838	2.176364	6.186445	3.907137	3.758388	0	1.024127	4.997429	5.202737	0	3.279983	5.040436	0	1.785055	2.142115	3.323887	2.378129	2.055343	4.368724	4.531078	3.302843	1.885286	0	3.275465	3.749748	1.54509	4.628405	5.635528	3.367376	4.720091	3.806645	4.330233	4.39146	2.946578	4.67703	1.905003
Nrxn3	6.980179	8.56088	8.708469	9.016802	7.789874	10.431487	7.232782	10.708882	8.618926	6.471217	7.345366	10.10948	8.520433	9.626581	8.906101	10.434057	9.218303	9.216411	8.953108	7.815825	8.386312	10.15953	6.47419	6.82532	8.809202	8.314569	9.736628	9.96277	7.296783	9.187177	9.046884	9.963281	7.06308	9.516026	10.444017	9.009456	7.937172	9.62123	8.791652	4.045983	9.937266	9.64535	10.719592	9.536196	7.858747	10.295287	7.548281	8.651663	9.768368
[truncated: 51 more columns]
