# Supplementary material for: Specific Neuroligin3–αNeurexin1 signaling regulates GABAergic synaptic function in mouse hippocampus
Source: eLife. 2020 Dec 23;9:e59545. doi: 10.7554/eLife.59545 (PMC7758064; doi:10.7554/eLife.59545)
Supplement: Figure 7—source data 2. [file elife-59545-fig7-data2.zip › metadata_HIP_sorted_neuronal_100.csv]

sample_name	subclass_label	study
F2S4_171212_002_B01	Lamp5	Allen
F2S4_171212_004_H01	Lamp5	Allen
F2S4_171212_005_B01	Vip	Allen
F2S4_171212_006_H01	Pvalb	Allen
F2S4_171212_007_B01	Lamp5	Allen
F2S4_171212_007_C01	Vip	Allen
F2S4_171212_009_G01	Sst	Allen
F2S4_171212_011_A01	Sncg	Allen
F2S4_171212_011_F01	Lamp5	Allen
F2S4_171212_014_G01	Lamp5	Allen
F2S4_171212_018_D01	Lamp5	Allen
F2S4_171212_019_C01	Vip	Allen
F2S4_171212_021_F01	Lamp5	Allen
F2S4_171212_022_B01	Sst	Allen
F2S4_171212_022_F01	Pvalb	Allen
F2S4_171212_023_C01	Vip	Allen
F2S4_171212_025_F01	Vip	Allen
F2S4_171212_027_A01	Vip	Allen
F2S4_171212_027_C01	Lamp5	Allen
F2S4_171212_028_E01	Lamp5	Allen
F2S4_171212_031_D01	Lamp5	Allen
F2S4_171212_035_E01	Sncg	Allen
F2S4_171212_036_F01	Lamp5	Allen
F2S4_171212_036_H01	Lamp5	Allen
F2S4_171212_040_D01	Vip	Allen
F2S4_171212_040_G01	Lamp5	Allen
F2S4_171212_040_H01	Sst	Allen
F2S4_171212_041_G01	Sst	Allen
F2S4_171212_041_H01	Lamp5	Allen
F2S4_171212_043_D01	Sst	Allen
F2S4_171212_043_G01	Lamp5	Allen
F2S4_171212_044_E01	Lamp5	Allen
F2S4_171212_045_F01	Lamp5	Allen
F2S4_171212_047_A01	Sst	Allen
F2S4_171212_047_B01	Vip	Allen
F2S4_171212_048_B01	Sst	Allen
F2S4_171212_049_D01	Lamp5	Allen
F2S4_171212_049_F01	Vip	Allen
F2S4_171212_051_H01	Lamp5	Allen
F2S4_171212_052_B01	Lamp5	Allen
F2S4_171212_053_E01	Vip	Allen
F2S4_171212_056_G01	Vip	Allen
F2S4_171212_057_A01	Sncg	Allen
F2S4_171212_057_B01	Vip	Allen
F2S4_171212_058_A01	Lamp5	Allen
F2S4_171212_058_E01	Sncg	Allen
F2S4_171212_060_F01	Lamp5	Allen
F2S4_171212_064_B01	Lamp5	Allen
F2S4_171212_064_E01	Lamp5	Allen
F2S4_171212_066_B01	Vip	Allen
F2S4_171212_066_E01	Lamp5	Allen
F2S4_171212_066_G01	Lamp5	Allen
F2S4_171212_066_H01	Lamp5	Allen
F2S4_171212_067_D01	Lamp5	Allen
F2S4_171212_067_G01	Lamp5	Allen
F2S4_171212_067_H01	Sst	Allen
F2S4_171212_068_A01	Sncg	Allen
F2S4_171212_068_F01	Vip	Allen
F2S4_171212_069_A01	Sncg	Allen
F2S4_171212_069_C01	Sncg	Allen
F2S4_171212_070_D01	Lamp5	Allen
F2S4_171212_071_B01	Lamp5	Allen
F2S4_171212_072_H01	Lamp5	Allen
F2S4_171212_073_A01	Vip	Allen
F2S4_171212_074_E01	Pvalb	Allen
F2S4_171212_075_E01	Lamp5	Allen
F2S4_171212_075_G01	Sst	Allen
F2S4_171212_076_B01	Sncg	Allen
F2S4_171212_076_C01	Sncg	Allen
F2S4_171212_076_F01	Vip	Allen
F2S4_171212_077_G01	Lamp5	Allen
F2S4_171212_078_D01	Lamp5	Allen
F2S4_171212_079_G01	Lamp5	Allen
F2S4_171212_079_H01	Sncg	Allen
F2S4_171212_080_C01	Sncg	Allen
F2S4_171212_081_E01	Lamp5	Allen
F2S4_171212_083_F01	Vip	Allen
F2S4_171212_084_B01	Sncg	Allen
F2S4_171212_084_G01	Sst	Allen
F2S4_171212_086_B01	Vip	Allen
F2S4_171212_086_C01	Vip	Allen
F2S4_171212_087_F01	Vip	Allen
F2S4_171212_089_B01	Vip	Allen
F2S4_171212_089_D01	Vip	Allen
F2S4_171212_092_F01	Sncg	Allen
Pv.1	MU_Pv	MU
Pv.2	MU_Pv	MU
Pv.3	MU_Pv	MU
Pv.4	MU_Pv	MU
Pv.5	MU_Pv	MU
Sst.1	MU_Sst	MU
Sst.2	MU_Sst	MU
Sst.3	MU_Sst	MU
Sst.4	MU_Sst	MU
Sst.5	MU_Sst	MU
VGT3.1	MU_VGT3	MU
VGT3.2	MU_VGT3	MU
VGT3.3	MU_VGT3	MU
VGT3.4	MU_VGT3	MU
VGT3.5	MU_VGT3	MU
