# Supplementary material for: Specific Neuroligin3–αNeurexin1 signaling regulates GABAergic synaptic function in mouse hippocampus
Source: eLife. 2020 Dec 23;9:e59545. doi: 10.7554/eLife.59545 (PMC7758064; doi:10.7554/eLife.59545)
Supplement: Source code 1. [file elife-59545-code1.zip]

Archive with 1 entries (1 files):
- Rsourcecode.docx
